# Supplementary material for: 1-(4-Fluoro­phen­yl)-5-(4-methoxy­phen­yl)pyrazolidin-3-one
Source: Acta Crystallogr Sect E Struct Rep Online. 2009 Mar 6;65(Pt 4):o675. doi: 10.1107/S1600536809007144 (PMC2968975; doi:10.1107/S1600536809007144)
Supplement: Supplementary file 1 [file e-65-0o675-sup1.cif]

##############################################################################
###                                                                        ###
###        Electronic paper (Acta Crystallographica Section E)             ###
###                                                                        ###
##############################################################################
#                                                                            #
# This CIF contains the data in a paper accepted for publication in Acta     #
# Crystallographica Section E. It conforms to the requirements of Notes      #
# for Authors for Section E, and has been peer reviewed under the auspices   #
# of the IUCr Commission on Journals.                                        #
#                                                                            #
# Full details of the Crystallographic Information File format               #
# are given in the paper "The Crystallographic Information File (CIF):       #
# a New Standard Archive File for Crystallography" by S. R. Hall, F. H.      #
# Allen and I. D. Brown [Acta Cryst. (1991), A47, 655-685].                  #
#                                                                            #
# The current version of the core CIF dictionary is obtainable from          #
# ftp://ftp.iucr.org/pub/cif_core.dic. The current version number is 2.4.    #
#                                                                            #
# Software is freely available for graphical display of the structure(s) in  #
# this CIF.  For information consult the CIF home page http://www.iucr.org/  #
# cif/home.html                                                              #
#                                                                            #
# This file may be used for bona fide research purposes within the           #
# scientific community so long as proper attribution is given to the journal # 
# article from which it was obtained.                                        #
#                                                                            #
##############################################################################
                                             
data_I
_audit_creation_method     SHELXL-97
_chemical_name_systematic
;
1-(4-Fluorophenyl)-5-(4-methoxyphenyl)pyrazolidin-3-one
;
_chemical_name_common     ?
_chemical_formula_moiety     'C16 H15 F N2 O2'
_chemical_formula_sum     'C16 H15 F N2 O2'
_chemical_formula_iupac     'C16 H15 F N2 O2'
_chemical_formula_weight     286.30
_chemical_melting_point     ?
_symmetry_cell_setting     monoclinic
_symmetry_space_group_name_H-M     'P 21/c'
_symmetry_space_group_name_Hall     '-P 2ybc'
loop_
    _symmetry_equiv_pos_as_xyz
    'x, y, z'
    '-x, y+1/2, -z+1/2'
    '-x, -y, -z'
    'x, -y-1/2, z-1/2'
_cell_length_a     11.455(2)
_cell_length_b     7.1590(14)
_cell_length_c     18.136(4)
_cell_angle_alpha     90.00
_cell_angle_beta     101.05(3)
_cell_angle_gamma     90.00
_cell_volume     1459.7(5)
_cell_formula_units_Z     4
_cell_measurement_reflns_used     25
_cell_measurement_theta_min     10
_cell_measurement_theta_max     13
_cell_measurement_temperature     294(2)
_exptl_crystal_description     needle
_exptl_crystal_colour     colorless
_exptl_crystal_size_max     0.4
_exptl_crystal_size_mid     0.4
_exptl_crystal_size_min     0.3
_exptl_crystal_density_diffrn     1.303
_exptl_crystal_density_meas     ?
_exptl_crystal_density_method     'not measured'
_exptl_crystal_F_000     600
_exptl_absorpt_coefficient_mu     0.096
_exptl_absorpt_correction_type     psi-scan
_exptl_absorpt_process_details     '(North <i>et al.</i>,  1968)'
_exptl_absorpt_correction_T_min     0.9690
_exptl_absorpt_correction_T_max     0.9910
_exptl_special_details
;
;
_diffrn_ambient_temperature     294(2)
_diffrn_radiation_type     MoK\a
_diffrn_radiation_wavelength     0.71073
_diffrn_radiation_source     'fine-focus sealed tube'
_diffrn_radiation_monochromator     graphite
_diffrn_measurement_device_type     'Enraf--Nonius CAD-4'
_diffrn_measurement_method     '\w/2\q'
_diffrn_detector_area_resol_mean     ?
_diffrn_reflns_number     2991
_diffrn_reflns_av_R_equivalents     0.0225
_diffrn_reflns_av_sigmaI/netI     0.0377
_diffrn_reflns_theta_min     1.81
_diffrn_reflns_theta_max     25.97
_diffrn_reflns_theta_full     25.97
_diffrn_measured_fraction_theta_max     0.994
_diffrn_measured_fraction_theta_full     0.994
_diffrn_reflns_limit_h_min     0
_diffrn_reflns_limit_h_max     13
_diffrn_reflns_limit_k_min     0
_diffrn_reflns_limit_k_max     8
_diffrn_reflns_limit_l_min     -21
_diffrn_reflns_limit_l_max     21
_diffrn_standards_number     3
_diffrn_standards_interval_count     ?
_diffrn_standards_interval_time     120
_diffrn_standards_decay_%     0
_refine_special_details
;
Refinement of <i>F</i>^2^ against ALL reflections. The weighted <i>R</i>-factor
<i>wR</i> and goodness of fit <i>S</i> are based on <i>F</i>^2^, conventional
<i>R</i>-factors <i>R</i> are based on <i>F</i>, with <i>F</i> set to zero for
negative <i>F</i>^2^. The threshold expression of <i>F</i>^2^ >
\s(<i>F</i>^2^) is used only for calculating <i>R</i>-factors(gt) <i>etc</i>.
and is not relevant to the choice of reflections for refinement.
<i>R</i>-factors based on <i>F</i>^2^ are statistically about twice as large
as those based on <i>F</i>, and <i>R</i>- factors based on ALL data will be
even larger.
;
_reflns_number_total     2844
_reflns_number_gt     1869
_reflns_threshold_expression     I>2\s(I)
_refine_ls_structure_factor_coef     Fsqd
_refine_ls_matrix_type     full
_refine_ls_R_factor_all     0.0830
_refine_ls_R_factor_gt     0.0491
_refine_ls_wR_factor_gt     0.1402
_refine_ls_wR_factor_ref     0.1636
_refine_ls_goodness_of_fit_ref     1.014
_refine_ls_restrained_S_all     1.014
_refine_ls_number_reflns     2844
_refine_ls_number_parameters     191
_refine_ls_number_restraints     0
_refine_ls_hydrogen_treatment     constr
_refine_ls_weighting_scheme     calc
_refine_ls_weighting_details
                    'calc w=1/[\s^2^(Fo^2^)+(0.1P)^2^] where P=(Fo^2^+2Fc^2^)/3'
_atom_sites_solution_hydrogens     geom
_atom_sites_solution_primary     direct
_atom_sites_solution_secondary     difmap
_refine_ls_shift/su_max     0.001
_refine_ls_shift/su_mean     0.000
_refine_diff_density_max     0.181
_refine_diff_density_min     -0.178
_refine_ls_extinction_method     'SHELXL97 (Sheldrick, 2008)'
_refine_ls_extinction_coef     0.038(5)
_refine_ls_extinction_expression
                                  'Fc^*^=kFc[1+0.001xFc^2^\l^3^/sin(2\q)]^-1/4^'
loop_
    _atom_type_symbol
    _atom_type_description
    _atom_type_scat_dispersion_real
    _atom_type_scat_dispersion_imag
    _atom_type_scat_source
    'C' 'C' 0.0033 0.0016
                         'International Tables Vol C Tables 4.2.6.8 and 6.1.1.4'
    'H' 'H' 0.0000 0.0000
                         'International Tables Vol C Tables 4.2.6.8 and 6.1.1.4'
    'N' 'N' 0.0061 0.0033
                         'International Tables Vol C Tables 4.2.6.8 and 6.1.1.4'
    'O' 'O' 0.0106 0.0060
                         'International Tables Vol C Tables 4.2.6.8 and 6.1.1.4'
    'F' 'F' 0.0171 0.0103
                         'International Tables Vol C Tables 4.2.6.8 and 6.1.1.4'
_computing_data_collection     'CAD-4 Software (Enraf--Nonius, 1985)'
_computing_cell_refinement     'CAD-4 Software (Enraf--Nonius, 1985)'
_computing_data_reduction     'XCAD4 (Harms & Wocadlo, 1995)'
_computing_structure_solution     'SHELXS97 (Sheldrick, 2008)'
_computing_structure_refinement     'SHELXL97 (Sheldrick, 2008)'
_computing_molecular_graphics
                  'ORTEP-3 for Windows (Farrugia, 1997) and PLATON (Spek, 2009)'
_computing_publication_material     'SHELXTL (Sheldrick, 2008)'
loop_
    _atom_site_type_symbol
    _atom_site_label
    _atom_site_fract_x
    _atom_site_fract_y
    _atom_site_fract_z
    _atom_site_U_iso_or_equiv
    _atom_site_adp_type
    _atom_site_calc_flag
    _atom_site_refinement_flags
    _atom_site_occupancy
    _atom_site_disorder_assembly
    _atom_site_disorder_group
    O O1 0.48784(13) 0.2552(2) 0.03274(8) 0.0523(4) Uani d . 1 . .
    O O2 0.38835(15) -0.1685(2) -0.36578(8) 0.0597(5) Uani d . 1 . .
    N N1 0.26509(14) 0.3997(2) -0.11625(9) 0.0405(4) Uani d . 1 . .
    N N2 0.37005(14) 0.4183(2) -0.06107(10) 0.0468(5) Uani d . 1 . .
    H H2A 0.4116 0.5192 -0.0556 0.056 Uiso calc R 1 . .
    F F -0.11183(16) 0.8402(3) -0.07221(14) 0.1260(8) Uani d . 1 . .
    C C1 -0.0185(2) 0.7276(4) -0.08105(18) 0.0724(8) Uani d . 1 . .
    C C2 -0.0298(2) 0.6229(4) -0.14437(16) 0.0694(8) Uani d . 1 . .
    H H2B -0.0996 0.6247 -0.1803 0.083 Uiso calc R 1 . .
    C C3 0.0654(2) 0.5135(3) -0.15406(13) 0.0541(6) Uani d . 1 . .
    H H3A 0.0603 0.4424 -0.1975 0.065 Uiso calc R 1 . .
    C C4 0.16815(17) 0.5086(2) -0.09998(11) 0.0393(5) Uani d . 1 . .
    C C5 0.1755(2) 0.6150(3) -0.03597(12) 0.0525(6) Uani d . 1 . .
    H H5A 0.2443 0.6122 0.0009 0.063 Uiso calc R 1 . .
    C C6 0.0806(2) 0.7261(4) -0.02653(17) 0.0723(8) Uani d . 1 . .
    H H6A 0.0848 0.7985 0.0165 0.087 Uiso calc R 1 . .
    C C7 0.24222(18) 0.1930(3) -0.12010(11) 0.0393(5) Uani d . 1 . .
    H H7A 0.1569 0.1709 -0.1237 0.047 Uiso calc R 1 . .
    C C8 0.30920(19) 0.1193(3) -0.04418(10) 0.0436(5) Uani d . 1 . .
    H H8A 0.2559 0.1040 -0.0090 0.052 Uiso calc R 1 . .
    H H8B 0.3472 0.0006 -0.0501 0.052 Uiso calc R 1 . .
    C C9 0.39987(18) 0.2682(3) -0.01826(11) 0.0416(5) Uani d . 1 . .
    C C10 0.28206(17) 0.1019(3) -0.18638(10) 0.0391(5) Uani d . 1 . .
    C C11 0.33591(18) 0.1959(3) -0.23771(11) 0.0443(5) Uani d . 1 . .
    H H11A 0.3490 0.3238 -0.2323 0.053 Uiso calc R 1 . .
    C C12 0.3703(2) 0.1032(3) -0.29659(11) 0.0486(5) Uani d . 1 . .
    H H12A 0.4069 0.1687 -0.3302 0.058 Uiso calc R 1 . .
    C C13 0.35087(19) -0.0874(3) -0.30603(10) 0.0455(5) Uani d . 1 . .
    C C14 0.2963(2) -0.1830(3) -0.25569(13) 0.0592(7) Uani d . 1 . .
    H H14A 0.2825 -0.3107 -0.2613 0.071 Uiso calc R 1 . .
    C C15 0.2625(2) -0.0876(3) -0.19703(12) 0.0560(6) Uani d . 1 . .
    H H15A 0.2254 -0.1529 -0.1636 0.067 Uiso calc R 1 . .
    C C16 0.3801(2) -0.3669(4) -0.37188(14) 0.0655(7) Uani d . 1 . .
    H H16A 0.4084 -0.4069 -0.4158 0.098 Uiso calc R 1 . .
    H H16B 0.2987 -0.4044 -0.3758 0.098 Uiso calc R 1 . .
    H H16C 0.4276 -0.4230 -0.3281 0.098 Uiso calc R 1 . .
loop_
    _atom_site_aniso_label
    _atom_site_aniso_U_11
    _atom_site_aniso_U_22
    _atom_site_aniso_U_33
    _atom_site_aniso_U_12
    _atom_site_aniso_U_13
    _atom_site_aniso_U_23
    O1 0.0529(9) 0.0421(9) 0.0565(9) 0.0060(7) -0.0034(7) 0.0017(7)
    O2 0.0751(11) 0.0584(11) 0.0486(9) -0.0018(8) 0.0194(8) -0.0099(7)
    N1 0.0387(9) 0.0295(9) 0.0521(10) 0.0020(7) 0.0053(7) -0.0001(7)
    N2 0.0361(9) 0.0319(9) 0.0678(11) -0.0014(7) -0.0017(8) 0.0030(8)
    F 0.0732(12) 0.1078(16) 0.200(2) 0.0392(11) 0.0325(13) -0.0413(15)
    C1 0.0470(14) 0.0575(16) 0.114(2) 0.0138(12) 0.0199(15) -0.0134(15)
    C2 0.0464(14) 0.0637(17) 0.0911(19) 0.0095(12) -0.0040(13) -0.0011(15)
    C3 0.0482(13) 0.0478(13) 0.0622(14) 0.0055(10) -0.0001(10) -0.0054(11)
    C4 0.0425(11) 0.0267(10) 0.0486(11) 0.0025(8) 0.0082(9) 0.0043(8)
    C5 0.0536(13) 0.0472(13) 0.0551(13) 0.0021(10) 0.0069(10) -0.0084(10)
    C6 0.0711(18) 0.0606(17) 0.0880(19) 0.0055(13) 0.0226(15) -0.0289(14)
    C7 0.0399(10) 0.0281(10) 0.0501(11) -0.0005(8) 0.0090(9) 0.0009(8)
    C8 0.0552(13) 0.0344(11) 0.0425(11) -0.0020(9) 0.0131(9) 0.0010(9)
    C9 0.0455(11) 0.0328(11) 0.0476(11) 0.0064(9) 0.0122(9) -0.0014(9)
    C10 0.0441(11) 0.0322(10) 0.0395(10) 0.0001(8) 0.0044(8) 0.0022(8)
    C11 0.0478(12) 0.0341(10) 0.0495(12) -0.0044(9) 0.0060(9) 0.0027(9)
    C12 0.0550(13) 0.0484(13) 0.0434(11) -0.0081(10) 0.0120(10) 0.0032(9)
    C13 0.0501(12) 0.0479(13) 0.0365(10) 0.0015(10) 0.0032(9) -0.0026(9)
    C14 0.0896(19) 0.0362(12) 0.0557(13) -0.0053(12) 0.0238(13) -0.0048(10)
    C15 0.0857(17) 0.0367(12) 0.0518(12) -0.0080(11) 0.0287(12) 0.0011(9)
    C16 0.0717(16) 0.0648(16) 0.0614(14) -0.0109(13) 0.0162(12) -0.0278(13)
_geom_special_details
;
All e.s.d.'s (except the e.s.d. in the dihedral angle between two l.s. planes)
are estimated using the full covariance matrix. The cell e.s.d.'s are taken
into account individually in the estimation of e.s.d.'s in distances, angles
and torsion angles; correlations between e.s.d.'s in cell parameters are only
used when they are defined by crystal symmetry. An approximate (isotropic)
treatment of cell e.s.d.'s is used for estimating e.s.d.'s involving l.s.
planes.
;
loop_
    _geom_bond_atom_site_label_1
    _geom_bond_atom_site_label_2
    _geom_bond_site_symmetry_2
    _geom_bond_distance
    _geom_bond_publ_flag
    O1 C9 . 1.234(2) ?
    O2 C13 . 1.369(2) ?
    O2 C16 . 1.427(3) ?
    N1 N2 . 1.415(2) ?
    N1 C4 . 1.433(2) ?
    N1 C7 . 1.502(2) ?
    N2 C9 . 1.331(2) ?
    N2 H2A . 0.8600 ?
    F C1 . 1.372(3) ?
    C2 C1 . 1.357(4) ?
    C2 H2B . 0.9300 ?
    C3 C2 . 1.380(3) ?
    C3 H3A . 0.9300 ?
    C4 C3 . 1.381(3) ?
    C4 C5 . 1.378(3) ?
    C5 C6 . 1.384(3) ?
    C5 H5A . 0.9300 ?
    C6 C1 . 1.356(4) ?
    C6 H6A . 0.9300 ?
    C7 C8 . 1.536(3) ?
    C7 C10 . 1.513(3) ?
    C7 H7A . 0.9800 ?
    C8 H8A . 0.9700 ?
    C8 H8B . 0.9700 ?
    C9 C8 . 1.500(3) ?
    C10 C15 . 1.382(3) ?
    C11 C10 . 1.386(3) ?
    C11 C12 . 1.378(3) ?
    C11 H11A . 0.9300 ?
    C12 C13 . 1.388(3) ?
    C12 H12A . 0.9300 ?
    C13 C14 . 1.382(3) ?
    C14 C15 . 1.381(3) ?
    C14 H14A . 0.9300 ?
    C15 H15A . 0.9300 ?
    C16 H16A . 0.9600 ?
    C16 H16B . 0.9600 ?
    C16 H16C . 0.9600 ?
loop_
    _geom_angle_atom_site_label_1
    _geom_angle_atom_site_label_2
    _geom_angle_atom_site_label_3
    _geom_angle_site_symmetry_1
    _geom_angle_site_symmetry_3
    _geom_angle
    _geom_angle_publ_flag
    C13 O2 C16 . . 117.22(18) ?
    N2 N1 C4 . . 112.97(15) ?
    N2 N1 C7 . . 104.02(14) ?
    C4 N1 C7 . . 114.23(15) ?
    N1 N2 H2A . . 122.4 ?
    C9 N2 N1 . . 115.13(16) ?
    C9 N2 H2A . . 122.4 ?
    C2 C1 F . . 118.3(3) ?
    C6 C1 F . . 118.8(3) ?
    C6 C1 C2 . . 122.9(2) ?
    C1 C2 C3 . . 118.2(2) ?
    C1 C2 H2B . . 120.9 ?
    C3 C2 H2B . . 120.9 ?
    C2 C3 C4 . . 120.7(2) ?
    C2 C3 H3A . . 119.7 ?
    C4 C3 H3A . . 119.7 ?
    C3 C4 N1 . . 117.15(18) ?
    C5 C4 N1 . . 123.33(18) ?
    C5 C4 C3 . . 119.40(19) ?
    C4 C5 C6 . . 120.0(2) ?
    C4 C5 H5A . . 120.0 ?
    C6 C5 H5A . . 120.0 ?
    C1 C6 C5 . . 118.9(2) ?
    C1 C6 H6A . . 120.6 ?
    C5 C6 H6A . . 120.6 ?
    N1 C7 C8 . . 104.13(15) ?
    N1 C7 C10 . . 112.66(16) ?
    N1 C7 H7A . . 109.0 ?
    C8 C7 H7A . . 109.0 ?
    C10 C7 C8 . . 112.90(16) ?
    C10 C7 H7A . . 109.0 ?
    C7 C8 H8A . . 111.1 ?
    C7 C8 H8B . . 111.1 ?
    C9 C8 C7 . . 103.53(16) ?
    C9 C8 H8A . . 111.1 ?
    C9 C8 H8B . . 111.1 ?
    H8A C8 H8B . . 109.0 ?
    O1 C9 N2 . . 125.42(19) ?
    O1 C9 C8 . . 126.75(18) ?
    N2 C9 C8 . . 107.82(17) ?
    C15 C10 C11 . . 117.64(19) ?
    C15 C10 C7 . . 117.95(18) ?
    C11 C10 C7 . . 124.40(18) ?
    C10 C11 H11A . . 119.4 ?
    C12 C11 C10 . . 121.1(2) ?
    C12 C11 H11A . . 119.4 ?
    C11 C12 C13 . . 120.42(19) ?
    C11 C12 H12A . . 119.8 ?
    C13 C12 H12A . . 119.8 ?
    O2 C13 C14 . . 124.3(2) ?
    O2 C13 C12 . . 116.56(19) ?
    C14 C13 C12 . . 119.17(19) ?
    C15 C14 C13 . . 119.6(2) ?
    C15 C14 H14A . . 120.2 ?
    C13 C14 H14A . . 120.2 ?
    C10 C15 H15A . . 119.0 ?
    C14 C15 C10 . . 122.1(2) ?
    C14 C15 H15A . . 119.0 ?
    O2 C16 H16A . . 109.5 ?
    O2 C16 H16B . . 109.5 ?
    O2 C16 H16C . . 109.5 ?
    H16A C16 H16B . . 109.5 ?
    H16A C16 H16C . . 109.5 ?
    H16B C16 H16C . . 109.5 ?
loop_
    _geom_torsion_atom_site_label_1
    _geom_torsion_atom_site_label_2
    _geom_torsion_atom_site_label_3
    _geom_torsion_atom_site_label_4
    _geom_torsion_site_symmetry_1
    _geom_torsion_site_symmetry_2
    _geom_torsion_site_symmetry_3
    _geom_torsion_site_symmetry_4
    _geom_torsion
    _geom_torsion_publ_flag
    C4 N1 N2 C9 . . . . 109.31(19) ?
    C7 N1 N2 C9 . . . . -15.1(2) ?
    N2 N1 C4 C3 . . . . 174.02(17) ?
    N2 N1 C4 C5 . . . . -2.1(3) ?
    C7 N1 C4 C3 . . . . -67.3(2) ?
    C7 N1 C4 C5 . . . . 116.5(2) ?
    N2 N1 C7 C8 . . . . 22.13(18) ?
    N2 N1 C7 C10 . . . . -100.56(17) ?
    C4 N1 C7 C8 . . . . -101.47(18) ?
    C4 N1 C7 C10 . . . . 135.84(17) ?
    N1 N2 C9 O1 . . . . 179.81(18) ?
    N1 N2 C9 C8 . . . . 0.8(2) ?
    C16 O2 C13 C12 . . . . 173.8(2) ?
    C16 O2 C13 C14 . . . . -6.0(3) ?
    C3 C2 C1 C6 . . . . -1.5(4) ?
    C3 C2 C1 F . . . . 178.3(3) ?
    C4 C3 C2 C1 . . . . 1.2(4) ?
    N1 C4 C3 C2 . . . . -176.6(2) ?
    C5 C4 C3 C2 . . . . -0.4(3) ?
    N1 C4 C5 C6 . . . . 175.7(2) ?
    C3 C4 C5 C6 . . . . -0.3(3) ?
    C4 C5 C6 C1 . . . . 0.1(4) ?
    C5 C6 C1 C2 . . . . 0.8(5) ?
    C5 C6 C1 F . . . . -178.9(3) ?
    N1 C7 C8 C9 . . . . -21.70(19) ?
    C10 C7 C8 C9 . . . . 100.83(19) ?
    N1 C7 C10 C11 . . . . 1.1(3) ?
    N1 C7 C10 C15 . . . . -178.22(19) ?
    C8 C7 C10 C11 . . . . -116.5(2) ?
    C8 C7 C10 C15 . . . . 64.2(2) ?
    O1 C9 C8 C7 . . . . -165.5(2) ?
    N2 C9 C8 C7 . . . . 13.5(2) ?
    C7 C10 C15 C14 . . . . -179.7(2) ?
    C11 C10 C15 C14 . . . . 0.9(3) ?
    C12 C11 C10 C7 . . . . 179.69(19) ?
    C12 C11 C10 C15 . . . . -1.0(3) ?
    C10 C11 C12 C13 . . . . 0.5(3) ?
    C11 C12 C13 O2 . . . . -179.71(19) ?
    C11 C12 C13 C14 . . . . 0.1(3) ?
    O2 C13 C14 C15 . . . . 179.7(2) ?
    C12 C13 C14 C15 . . . . -0.1(4) ?
    C13 C14 C15 C10 . . . . -0.4(4) ?
loop_
    _geom_hbond_atom_site_label_D
    _geom_hbond_atom_site_label_H
    _geom_hbond_atom_site_label_A
    _geom_hbond_site_symmetry_A
    _geom_hbond_distance_DH
    _geom_hbond_distance_HA
    _geom_hbond_distance_DA
    _geom_hbond_angle_DHA
    _geom_hbond_publ_flag
    N2 H2A O1 3_665 0.86 1.98 2.838(2) 175 yes
    C5 H5A N2 . 0.93 2.43 2.747(3) 100 yes
    C8 H8A F 3_565 0.97 2.45 3.388(3) 164 yes
    C11 H11A N1 . 0.93 2.53 2.885(3) 103 yes
    C2 H2B Cg2 2_545 0.93 2.71 3.589(3) 157 yes
    C15 H15A Cg1 1_565 0.93 2.89 3.801(3) 167 yes
data_global
_journal_date_recd_electronic     2009-02-25
_journal_date_accepted     2009-02-26
_journal_name_full     'Acta Crystallographica, Section E'
_journal_year     2009
_journal_volume     65
_journal_issue      4
_journal_page_first     o675
_journal_page_last     o675
_journal_paper_category     QO
_journal_coeditor_code     HK2631
_publ_contact_author
;
Hong-Jun Zhu
Department of Applied Chemistry,
College of Science,
Nanjing University of Technology,
Nanjing 210009
People's Republic of China
;
_publ_contact_author_email     zhuhj@njut.edu.cn
_publ_section_title
;
1-(4-Fluorophenyl)-5-(4-methoxyphenyl)pyrazolidin-3-one
;
loop_
    _publ_author_name
    _publ_author_address
    'Bao-Jiang Dai'
;
Nantong Jiangshan Agrochemical & Chemicals Co Ltd,
Nantong 226006
People's Republic of China
;
    'Yuan-Yuan Liu'
;
Department of Applied Chemistry,
College of Science,
Nanjing University of Technology,
Nanjing 210009
People's Republic of China
;
    'Qing-Bing Xu'
;
Department of Applied Chemistry,
College of Science,
Nanjing University of Technology,
Nanjing 210009
People's Republic of China
;
    'Jing Hu'
;
Department of Applied Chemistry,
College of Science,
Nanjing University of Technology,
Nanjing 210009
People's Republic of China
;
    'Hong-Jun Zhu'
;
Department of Applied Chemistry,
College of Science,
Nanjing University of Technology,
Nanjing 210009
People's Republic of China
;
