# Supplementary material for: 1-(4-Fluoro­phen­yl)-5-(4-methoxy­phen­yl)pyrazolidin-3-one
Source: Acta Crystallogr Sect E Struct Rep Online. 2009 Mar 6;65(Pt 4):o675. doi: 10.1107/S1600536809007144 (PMC2968975; doi:10.1107/S1600536809007144)
Supplement: Supplementary file 2 [file e-65-0o675-Isup2.hkl]

# 
# h,k,l, Fc-squared, Fo-squared, sigma(Fo-squared) and status flag 
# 
data_I
_shelx_title ' S in P2(1)/c' 
_shelx_refln_list_code          4 
_shelx_F_calc_maximum      176.75 
_exptl_crystal_F_000       600.00 
_reflns_d_resolution_high  0.8116 
 
loop_ 
 _symmetry_equiv_pos_as_xyz 
 'x, y, z' 
 '-x, y+1/2, -z+1/2' 
 '-x, -y, -z' 
 'x, -y-1/2, z-1/2' 
 
_cell_length_a    11.4550 
_cell_length_b     7.1590 
_cell_length_c    18.1360 
_cell_angle_alpha  90.000 
_cell_angle_beta  101.050 
_cell_angle_gamma  90.000 
 
_shelx_F_squared_multiplier     1.000 
 
loop_ 
 _refln_index_h 
 _refln_index_k 
 _refln_index_l 
 _refln_F_squared_calc 
 _refln_F_squared_meas 
 _refln_F_squared_sigma 
 _refln_observed_status 
   1   0   0     1968.35     1880.09     33.40 o 
   2   0   0     3003.97     2664.56     55.45 o 
   3   0   0    11258.79    10638.80    147.11 o 
   4   0   0     1322.47     1228.12     12.31 o 
   5   0   0       79.00      102.54      4.27 o 
   6   0   0       27.21       28.53      2.88 o 
   7   0   0      185.82      173.94      6.51 o 
   8   0   0      934.43      957.54     16.01 o 
   9   0   0      774.59      842.50     16.57 o 
  10   0   0        1.18        3.96      4.18 o 
  11   0   0       96.13      103.82      7.76 o 
  12   0   0       10.53       10.45      3.18 o 
  13   0   0        0.60        4.92      3.18 o 
   1   1   0     1702.28     1909.75     10.43 o 
   2   1   0       90.45       79.94      2.54 o 
   3   1   0        9.24        8.01      0.87 o 
   4   1   0      318.78      332.43      6.63 o 
   5   1   0      176.84      187.13      5.64 o 
   6   1   0      135.74      120.07      5.19 o 
   7   1   0        0.36       -0.44      2.13 o 
   8   1   0        0.07       -0.74      2.22 o 
   9   1   0      392.29      374.21     11.33 o 
  10   1   0      124.16      122.00      7.94 o 
  11   1   0       55.80       60.52      6.32 o 
  12   1   0        2.93        5.92      4.88 o 
  13   1   0       36.23       47.78      6.23 o 
   1   2   0      531.70      576.32      7.57 o 
   2   2   0     1572.67     1780.68     14.15 o 
   3   2   0        1.71        1.74      1.39 o 
   4   2   0      153.62      162.90      5.15 o 
   5   2   0      119.03      113.59      4.80 o 
   6   2   0        5.71        2.44      2.44 o 
   7   2   0        0.35       -2.70      2.70 o 
   8   2   0      237.64      245.59      8.65 o 
   9   2   0       95.17       86.14      5.88 o 
  10   2   0      177.78      184.76      9.07 o 
  11   2   0      114.93      104.32      7.93 o 
  12   2   0       12.48       19.03      3.48 o 
  13   2   0        0.10       -3.35      4.35 o 
   1   3   0       35.13       41.96      2.88 o 
   2   3   0        0.54        2.83      1.18 o 
   3   3   0       24.36       26.97      2.70 o 
   4   3   0     1573.00     1755.48     18.39 o 
   5   3   0       38.50       46.71      3.57 o 
   6   3   0       44.07       36.99      4.05 o 
   7   3   0      111.99       98.68      6.02 o 
   8   3   0       15.10       12.28      2.61 o 
   9   3   0       15.93       16.59      2.92 o 
  10   3   0       58.91       50.54      6.14 o 
  11   3   0       17.21       19.47      3.75 o 
  12   3   0       26.62       27.70      4.09 o 
  13   3   0       75.53      103.87      8.67 o 
   0   4   0     1107.53     1466.95     17.48 o 
   1   4   0      132.76      175.88      6.42 o 
   2   4   0     2156.82     2550.72     23.40 o 
   3   4   0     1230.18     1411.26     17.89 o 
   4   4   0      105.72      106.80      5.36 o 
   5   4   0        0.00       -0.74      2.70 o 
   6   4   0       59.64       71.51      5.27 o 
   7   4   0       55.02       45.05      5.36 o 
   8   4   0       62.55       53.90      6.14 o 
   9   4   0        1.65        2.96      4.27 o 
  10   4   0        4.94        4.05      4.75 o 
  11   4   0       83.35       86.28      8.24 o 
  12   4   0       75.42      107.58      9.41 o 
   1   5   0        0.17        2.26      2.57 o 
   2   5   0      625.25      668.42     13.61 o 
   3   5   0       43.18       34.98      4.36 o 
   4   5   0      225.65      256.98      9.13 o 
   5   5   0       17.20       17.86      2.79 o 
   6   5   0       82.28       87.78      6.41 o 
   7   5   0        4.06        4.88      3.44 o 
   8   5   0       39.38       40.86      5.71 o 
   9   5   0        9.98       15.89      3.00 o 
  10   5   0       28.66       26.66      4.22 o 
  11   5   0       39.94       47.87      6.32 o 
   0   6   0      241.49      224.10      9.39 o 
   1   6   0      235.76      237.36      9.48 o 
   2   6   0        1.19        1.92      3.70 o 
   3   6   0       77.79       77.40      6.06 o 
   4   6   0       87.60       88.04      6.71 o 
   5   6   0        4.50        4.92      4.09 o 
   6   6   0        0.05       -3.35      4.09 o 
   7   6   0        5.00        5.23      3.09 o 
   8   6   0      107.01       99.29      8.15 o 
   9   6   0       31.22       29.01      3.96 o 
  10   6   0        3.34       -6.49      6.49 o 
   1   7   0       97.20       80.50      7.41 o 
   2   7   0      142.54      143.51      9.24 o 
   3   7   0        6.58        9.41      2.79 o 
   4   7   0       41.42       44.56      4.36 o 
   5   7   0       23.56       26.17      3.79 o 
   6   7   0        3.43       11.19      3.09 o 
   7   7   0        0.04       -1.83      4.83 o 
   8   7   0       70.88       96.46      8.71 o 
   0   8   0       57.94       98.85      7.89 o 
   1   8   0       11.74       14.98      3.88 o 
   2   8   0       45.82       59.63      6.75 o 
   3   8   0       28.56       18.25      3.88 o 
   4   8   0        1.00        6.97      3.27 o 
   5   8   0        0.06        0.26      3.31 o 
 -13   1   1        3.14        4.22      4.92 o 
 -12   1   1       23.58       28.00      3.88 o 
 -11   1   1      131.78      135.95      8.46 o 
 -10   1   1        6.26        7.88      2.83 o 
  -9   1   1       87.02       78.98      5.71 o 
  -8   1   1        2.10        4.53      2.00 o 
  -7   1   1       73.68       65.39      4.49 o 
  -6   1   1      140.85      145.06      5.50 o 
  -5   1   1     1018.88     1030.61     12.90 o 
  -4   1   1       41.52       39.36      2.66 o 
  -3   1   1      798.29      771.31      8.84 o 
  -2   1   1     1991.79     2232.83     13.23 o 
  -1   1   1     2202.37     2076.38     46.82 o 
   0   1   1     3074.19     3301.98     41.32 o 
   1   1   1      472.72      490.27      5.40 o 
   2   1   1     5010.91     4679.84     85.64 o 
   3   1   1      570.91      513.14      7.35 o 
   4   1   1     1136.41     1159.42     12.53 o 
   5   1   1     1366.62     1456.77     15.57 o 
   6   1   1       72.01       88.07      4.58 o 
   7   1   1      109.22       95.86      5.10 o 
   8   1   1        0.72        3.09      2.26 o 
   9   1   1      507.98      511.96     13.32 o 
  10   1   1      185.21      186.18      8.81 o 
  11   1   1        7.19        3.83      4.75 o 
  12   1   1        2.41        0.44      3.96 o 
  13   1   1        0.06       -4.35      4.35 o 
 -13   2   1       21.71       28.44      4.27 o 
 -12   2   1       22.88       19.03      3.83 o 
 -11   2   1       24.95       28.96      3.40 o 
 -10   2   1       11.21       16.11      2.79 o 
  -9   2   1      238.65      220.73      9.13 o 
  -8   2   1      232.95      229.56      8.39 o 
  -7   2   1       15.99       25.35      3.31 o 
  -6   2   1       73.67       64.04      3.92 o 
  -5   2   1        1.91       -0.52      1.65 o 
  -4   2   1       12.98       12.72      1.48 o 
  -3   2   1        8.39       10.54      1.22 o 
  -2   2   1     3548.53     4147.84     22.00 o 
  -1   2   1     1349.37     1539.20     12.40 o 
   0   2   1       50.40       52.14      1.66 o 
   1   2   1      288.41      297.79      5.54 o 
   2   2   1      435.97      452.25      7.18 o 
   3   2   1      152.33      142.30      4.50 o 
   4   2   1       23.72       21.78      2.27 o 
   5   2   1      470.43      483.74      9.57 o 
   6   2   1     1023.68     1070.74     15.44 o 
   7   2   1       31.07       30.45      3.62 o 
   8   2   1        0.39        0.57      2.87 o 
   9   2   1      162.72      168.52      8.16 o 
  10   2   1        6.91        0.00      4.31 o 
  11   2   1        0.30        1.18      3.00 o 
  12   2   1        4.24        6.44      3.00 o 
  13   2   1        0.71       -0.48      5.01 o 
 -13   3   1        0.87       -5.18      5.18 o 
 -12   3   1        4.94        8.45      3.61 o 
 -11   3   1        5.59        9.62      2.96 o 
 -10   3   1        2.48        2.57      3.61 o 
  -9   3   1       16.43       18.90      2.87 o 
  -8   3   1       42.85       48.31      4.75 o 
  -7   3   1       61.69       65.85      5.36 o 
  -6   3   1      143.65      140.37      6.33 o 
  -5   3   1      563.21      595.39     11.51 o 
  -4   3   1      528.15      592.99     10.77 o 
  -3   3   1      237.66      248.56      6.74 o 
  -2   3   1        6.30        8.80      1.35 o 
  -1   3   1      683.28      820.70     11.10 o 
   0   3   1      258.81      308.51      8.10 o 
   2   3   1     1257.99     1464.79     15.37 o 
   3   3   1      133.41      142.53      5.28 o 
   4   3   1       54.56       59.88      4.14 o 
   5   3   1      207.13      225.37      7.34 o 
   6   3   1       50.26       36.04      4.01 o 
   7   3   1       98.64       86.72      5.89 o 
   8   3   1       15.63       15.20      2.96 o 
   9   3   1       25.28       31.23      3.14 o 
  10   3   1        8.43        8.32      3.09 o 
  11   3   1       11.20       16.63      3.40 o 
  12   3   1        1.47        3.27      5.14 o 
 -12   4   1       31.62       29.18      4.75 o 
 -11   4   1        0.57       -0.44      4.40 o 
 -10   4   1      155.19      141.86      9.29 o 
  -9   4   1      212.91      211.57     10.34 o 
  -8   4   1        2.34        1.96      3.79 o 
  -7   4   1      604.44      586.74     14.12 o 
  -6   4   1        9.49       15.89      2.53 o 
  -5   4   1        0.21        3.66      1.79 o 
  -4   4   1      176.07      221.51      7.60 o 
  -3   4   1      101.57      106.81      5.45 o 
  -2   4   1      198.35      235.60      7.12 o 
  -1   4   1      431.56      518.26     10.40 o 
   0   4   1       36.37       35.40      2.65 o 
   1   4   1      444.88      511.73     10.53 o 
   2   4   1       40.51       48.15      4.27 o 
   3   4   1        9.48       12.54      2.22 o 
   4   4   1       50.03       48.11      4.05 o 
   5   4   1        1.25       -0.26      2.66 o 
   6   4   1        5.76        7.84      2.26 o 
   7   4   1       47.73       38.43      3.49 o 
   8   4   1       98.47      103.35      7.41 o 
   9   4   1        0.01       -3.66      3.66 o 
  10   4   1       43.80       52.01      6.32 o 
  11   4   1        1.23        0.00      4.66 o 
  12   4   1       25.26       22.34      4.62 o 
 -11   5   1       18.37       28.83      4.22 o 
 -10   5   1      163.28      155.81      9.94 o 
  -9   5   1       15.21       14.72      3.66 o 
  -8   5   1      212.96      195.37      9.95 o 
  -7   5   1        0.02        1.05      3.92 o 
  -6   5   1        1.54        4.75      3.14 o 
  -5   5   1       16.47       18.47      2.74 o 
  -4   5   1       16.28       26.91      2.92 o 
  -3   5   1       10.55       11.24      2.35 o 
  -2   5   1       12.95       15.72      2.31 o 
  -1   5   1        1.57       -2.70      2.70 o 
   0   5   1        9.06        9.47      3.24 o 
   1   5   1        0.79        2.05      2.74 o 
   2   5   1      440.22      472.50     11.70 o 
   3   5   1       59.33       48.50      4.66 o 
   4   5   1        6.47        4.49      3.27 o 
   5   5   1       26.34       25.87      2.70 o 
   6   5   1        0.00       -1.61      3.05 o 
   7   5   1       62.67       63.31      5.97 o 
   8   5   1       50.81       53.28      5.71 o 
   9   5   1       16.10       11.50      3.40 o 
  10   5   1        9.80        4.57      5.09 o 
  11   5   1        9.29       16.50      3.61 o 
 -10   6   1       28.67       29.09      4.92 o 
  -9   6   1       92.32       90.03      9.20 o 
  -8   6   1        5.72       -5.62      5.62 o 
  -7   6   1       91.53       91.91      7.54 o 
  -6   6   1        0.20       -1.48      4.35 o 
  -5   6   1        6.99        1.39      3.70 o 
  -4   6   1       16.15       14.50      2.92 o 
  -3   6   1       18.50       15.94      3.01 o 
  -2   6   1        2.06       -3.05      3.44 o 
  -1   6   1       13.53       13.02      2.83 o 
   0   6   1        0.00       -0.15      2.64 o 
   1   6   1       10.58        5.05      4.27 o 
   2   6   1       33.07       30.93      3.27 o 
   3   6   1        9.40       12.76      2.92 o 
   4   6   1        7.39        3.40      3.88 o 
   5   6   1       54.59       53.54      5.93 o 
   6   6   1       24.95       23.65      3.70 o 
   7   6   1        2.84       -4.22      4.22 o 
   8   6   1        7.05        3.09      5.27 o 
   9   6   1        2.51       -4.96      4.96 o 
  -8   7   1        6.13       -6.40      6.40 o 
  -7   7   1        1.45       -5.05      5.05 o 
  -6   7   1        0.92        3.92      4.22 o 
  -5   7   1        4.18        1.65      4.62 o 
  -4   7   1        6.70        9.62      2.83 o 
  -3   7   1       50.68       44.52      6.14 o 
  -2   7   1       31.67       32.71      4.27 o 
  -1   7   1       10.36        9.97      3.40 o 
   0   7   1       40.72       47.12      5.25 o 
   1   7   1      268.07      259.36     11.00 o 
   2   7   1       22.89       15.11      3.48 o 
   3   7   1      109.51      107.89      7.63 o 
   4   7   1       67.59       78.17      7.28 o 
   5   7   1        0.14        0.44      4.05 o 
   6   7   1        5.68        8.67      3.27 o 
   7   7   1       18.41       15.76      3.79 o 
   8   7   1       24.33       31.36      4.88 o 
  -5   8   1        0.89        2.44      4.62 o 
  -4   8   1        0.61       -2.79      5.23 o 
  -3   8   1        5.27        9.58      3.57 o 
  -2   8   1       30.61       36.50      4.53 o 
  -1   8   1       29.33       28.35      4.70 o 
   0   8   1        0.03       -0.59      3.76 o 
   1   8   1       12.81       15.02      3.66 o 
   2   8   1        6.11        9.28      3.27 o 
   3   8   1       25.25       17.90      4.57 o 
   4   8   1        3.91        4.83      5.36 o 
   5   8   1        0.05        3.48      5.18 o 
 -13   0   2       21.29       20.56      3.53 o 
 -12   0   2       53.97       59.86      6.67 o 
 -11   0   2      308.42      325.71     12.19 o 
 -10   0   2      950.80     1022.31     19.63 o 
  -9   0   2        5.43        6.66      2.13 o 
  -8   0   2        0.28        5.40      1.61 o 
  -7   0   2       53.01       41.79      3.75 o 
  -6   0   2      526.85      535.07     10.11 o 
  -5   0   2      689.77      703.65     10.43 o 
  -4   0   2      273.83      232.81      5.31 o 
  -3   0   2      893.06      789.33      8.58 o 
  -2   0   2      544.18      581.59      6.22 o 
  -1   0   2     1474.56     1250.53     32.39 o 
   0   0   2     1723.00     1560.41     57.84 o 
   1   0   2     7792.17     6978.56     91.47 o 
   2   0   2    11589.61    10769.97    137.52 o 
   3   0   2    31240.82    33245.04    313.69 o 
   4   0   2       22.45       17.17      2.35 o 
   5   0   2     1028.87      965.24     12.71 o 
   6   0   2      278.15      274.36      7.48 o 
   7   0   2        6.71        6.49      2.00 o 
   8   0   2      158.79      164.50      7.46 o 
   9   0   2      202.97      202.84      8.77 o 
  10   0   2        3.27       -2.35      4.44 o 
  11   0   2      414.28      483.04     15.22 o 
  12   0   2        0.89       -4.62      4.62 o 
  13   0   2        8.04       -1.87      5.36 o 
 -13   1   2       28.11       35.32      4.09 o 
 -12   1   2       17.38       22.69      3.88 o 
 -11   1   2      146.02      142.03      8.59 o 
 -10   1   2        9.01        3.27      4.14 o 
  -9   1   2       28.65       32.84      4.57 o 
  -8   1   2      176.26      182.36      7.42 o 
  -7   1   2      156.48      165.25      6.29 o 
  -6   1   2     1350.65     1318.12     16.05 o 
  -5   1   2      756.30      698.69     10.62 o 
  -4   1   2      519.56      490.96      8.03 o 
  -3   1   2     1431.05     1484.08     12.46 o 
  -2   1   2    12388.23    13773.31    162.34 o 
  -1   1   2     3922.20     3679.02     68.86 o 
   0   1   2      710.16      736.41      5.26 o 
   1   1   2    11882.06    11511.79    139.79 o 
   2   1   2     1346.31     1447.39     11.40 o 
   3   1   2     1268.92     1272.08     12.04 o 
   4   1   2      146.59      129.45      4.46 o 
   5   1   2       31.62       33.81      3.14 o 
   6   1   2       46.71       63.19      4.05 o 
   7   1   2       30.58       27.23      3.79 o 
   8   1   2        0.04       -2.26      2.26 o 
   9   1   2      176.52      170.56      8.29 o 
  10   1   2       34.09       29.79      3.79 o 
  11   1   2       73.82       76.65      6.93 o 
  12   1   2       17.01       20.95      3.79 o 
  13   1   2        1.26        0.00      4.66 o 
 -13   2   2        0.00        0.00      4.44 o 
 -12   2   2       10.54       14.37      3.40 o 
 -11   2   2        0.78       -0.39      3.66 o 
 -10   2   2        0.80        3.09      3.09 o 
  -9   2   2        9.79       11.80      2.66 o 
  -8   2   2      549.37      548.69     12.63 o 
  -7   2   2        0.97       -1.13      2.39 o 
  -6   2   2      134.99      153.44      5.98 o 
  -5   2   2      134.55      139.03      5.46 o 
  -4   2   2      215.65      204.42      5.73 o 
  -3   2   2        7.63        8.93      1.26 o 
  -2   2   2     4369.55     4405.19     97.45 o 
  -1   2   2     1672.17     1811.77     13.73 o 
   0   2   2     1958.71     2420.53     25.29 o 
   1   2   2      507.73      567.95      7.87 o 
   2   2   2     1629.92     1748.37     14.76 o 
   3   2   2     1936.96     2007.08     16.91 o 
   4   2   2       79.80       75.14      3.84 o 
   5   2   2       51.15       50.16      3.66 o 
   6   2   2      171.63      213.45      7.07 o 
   7   2   2      181.81      188.62      7.46 o 
   8   2   2        0.75        0.26      3.00 o 
   9   2   2       83.72       74.92      6.58 o 
  10   2   2      204.59      187.20      9.56 o 
  11   2   2       27.44       31.10      3.61 o 
  12   2   2        0.02       -2.22      4.62 o 
  13   2   2        0.01        5.05      4.01 o 
 -13   3   2       20.37       19.12      4.18 o 
 -12   3   2        0.00        4.53      4.09 o 
 -11   3   2       10.70        5.70      4.70 o 
 -10   3   2       13.64       12.45      3.35 o 
  -9   3   2       29.09       18.47      3.14 o 
  -8   3   2       37.06       35.59      4.53 o 
  -7   3   2        0.83       -2.31      2.74 o 
  -6   3   2       76.25       71.75      4.75 o 
  -5   3   2      257.13      273.18      7.74 o 
  -4   3   2     1130.37     1267.52     15.68 o 
  -3   3   2      282.75      354.15      7.88 o 
  -2   3   2       85.74       96.79      4.23 o 
  -1   3   2      339.49      413.80      7.94 o 
   0   3   2     1017.85     1209.33     24.44 o 
   1   3   2     1116.09     1314.73     14.49 o 
   2   3   2        2.57        2.87      1.74 o 
   3   3   2      571.05      629.88     10.74 o 
   4   3   2      519.91      521.83     10.59 o 
   5   3   2        6.96       10.32      1.83 o 
   6   3   2       15.40       17.12      2.22 o 
   7   3   2       50.20       45.49      4.66 o 
   8   3   2      489.96      469.20     13.05 o 
   9   3   2       12.33       10.36      2.92 o 
  10   3   2        0.74       -1.92      4.27 o 
  11   3   2      168.46      168.26     10.21 o 
  12   3   2       19.29       15.46      4.09 o 
 -12   4   2       11.16       22.64      4.09 o 
 -11   4   2        5.32        3.09      4.49 o 
 -10   4   2        5.21        1.61      4.14 o 
  -9   4   2       23.70       24.08      3.61 o 
  -8   4   2      247.48      253.34      9.78 o 
  -7   4   2        0.01        4.14      3.00 o 
  -6   4   2      403.78      408.85     11.21 o 
  -5   4   2      158.46      144.53      6.68 o 
  -4   4   2       60.23       63.45      4.62 o 
  -3   4   2     1520.79     1632.54     19.08 o 
  -2   4   2      123.09      127.18      5.63 o 
  -1   4   2      513.91      542.96     10.67 o 
   0   4   2      706.73      841.41     11.77 o 
   1   4   2      165.04      187.58      6.68 o 
   2   4   2      591.09      613.48     11.82 o 
   3   4   2     1509.42     1762.15     20.44 o 
   4   4   2       32.80       32.85      3.70 o 
   5   4   2       94.61       89.29      5.36 o 
   6   4   2      314.33      310.15      9.84 o 
   7   4   2       13.43       14.94      2.66 o 
   8   4   2       65.79       68.54      6.36 o 
   9   4   2       57.81       62.83      6.23 o 
  10   4   2        6.49        7.14      5.05 o 
  11   4   2        3.63        5.57      3.92 o 
  12   4   2        3.95       -5.49      5.49 o 
 -11   5   2        1.90        8.27      5.31 o 
 -10   5   2       16.90       17.11      3.66 o 
  -9   5   2      142.62      142.63      9.64 o 
  -8   5   2        0.01        0.74      4.70 o 
  -7   5   2        3.88        4.62      2.96 o 
  -6   5   2       89.39       86.43      6.41 o 
  -5   5   2       13.27       14.81      2.53 o 
  -4   5   2      214.56      234.90      8.78 o 
  -3   5   2        8.61        4.96      3.27 o 
  -2   5   2      166.07      174.78      7.38 o 
  -1   5   2      111.15      109.37      5.89 o 
   0   5   2      153.96      174.95      5.12 o 
   1   5   2       27.26       30.49      3.88 o 
   2   5   2      101.71      124.35      6.28 o 
   3   5   2       50.39       58.65      4.84 o 
   4   5   2       22.40       20.17      2.83 o 
   5   5   2        0.29       -3.44      3.44 o 
   6   5   2       60.28       60.17      5.88 o 
   7   5   2        0.07        4.31      4.01 o 
   8   5   2        1.98        3.53      4.22 o 
   9   5   2        4.87        3.83      3.53 o 
  10   5   2        2.05       -0.44      4.18 o 
  11   5   2        0.11        5.57      3.70 o 
 -10   6   2       44.06       40.38      5.18 o 
  -9   6   2        7.28        6.92      5.36 o 
  -8   6   2       16.91       21.60      3.96 o 
  -7   6   2       64.99       63.35      6.88 o 
  -6   6   2       68.95       83.36      6.97 o 
  -5   6   2        2.20        0.70      4.05 o 
  -4   6   2       12.23       11.98      2.83 o 
  -3   6   2       10.00        9.67      2.96 o 
  -2   6   2      446.74      434.01     12.43 o 
  -1   6   2      251.26      226.13      9.43 o 
   0   6   2      134.09      145.85      7.87 o 
   1   6   2        0.02        3.18      2.39 o 
   2   6   2        5.53       10.97      2.48 o 
   3   6   2        2.36       -0.96      3.09 o 
   4   6   2       17.84       28.26      3.27 o 
   5   6   2        0.18       -2.48      3.35 o 
   6   6   2        0.49        4.83      2.83 o 
   7   6   2      238.49      239.82     11.39 o 
   8   6   2       16.25       13.33      3.70 o 
   9   6   2        6.16        7.66      4.79 o 
  -8   7   2       33.89       37.37      4.79 o 
  -7   7   2       25.02       34.19      4.36 o 
  -6   7   2        0.10       -2.57      4.62 o 
  -5   7   2       56.86       57.33      6.53 o 
  -4   7   2        7.93        8.01      3.44 o 
  -3   7   2       21.86       13.07      4.09 o 
  -2   7   2      235.98      227.62     10.74 o 
  -1   7   2        0.21       -0.35      4.09 o 
   0   7   2        0.18       -3.03      3.03 o 
   1   7   2        0.80       -4.57      4.57 o 
   2   7   2        2.84        2.74      3.14 o 
   3   7   2        0.05        1.22      4.22 o 
   4   7   2        2.67        0.39      4.53 o 
   5   7   2       14.74       15.63      3.66 o 
   6   7   2       10.67        6.53      3.31 o 
   7   7   2        7.37        5.23      3.18 o 
   8   7   2        0.60       -1.00      5.01 o 
  -5   8   2        0.02        0.48      4.83 o 
  -4   8   2        1.84       -3.27      5.79 o 
  -3   8   2        0.09        7.23      3.14 o 
  -2   8   2       41.20       40.99      4.57 o 
  -1   8   2       49.81       47.22      4.79 o 
   0   8   2      145.03      161.17      7.48 o 
   1   8   2        5.76        1.39      5.40 o 
   2   8   2        0.18        4.66      3.09 o 
   3   8   2        1.48       -5.05      5.05 o 
   4   8   2        0.93        5.83      4.92 o 
   5   8   2       43.55       36.50      4.79 o 
 -13   1   3        1.23        4.18      3.88 o 
 -12   1   3       49.67       49.49      6.58 o 
 -11   1   3       27.85       27.05      3.75 o 
 -10   1   3      409.03      414.44     12.73 o 
  -9   1   3       41.26       44.78      4.57 o 
  -8   1   3        4.37        3.00      2.53 o 
  -7   1   3      535.89      542.84     11.42 o 
  -6   1   3       23.91       21.56      2.00 o 
  -5   1   3      578.18      583.09      9.83 o 
  -4   1   3      299.02      308.72      6.49 o 
  -3   1   3     1859.15     1822.90     14.37 o 
  -2   1   3      659.47      693.81      7.98 o 
  -1   1   3    11478.96    12345.08    151.61 o 
   0   1   3      799.35      850.07      5.65 o 
   1   1   3     3895.24     3518.61     75.30 o 
   2   1   3     1616.13     1573.88     12.71 o 
   3   1   3      313.81      310.80      6.23 o 
   4   1   3      216.78      177.62      5.29 o 
   5   1   3      226.32      205.38      6.47 o 
   6   1   3        1.23        1.44      2.31 o 
   7   1   3        2.07        0.96      2.79 o 
   8   1   3       32.05       38.25      3.79 o 
   9   1   3       22.91       21.82      2.92 o 
  10   1   3       97.62       93.32      7.10 o 
  11   1   3        1.39       -3.96      3.96 o 
  12   1   3       29.88       36.37      4.57 o 
  13   1   3        0.54        3.48      3.88 o 
 -13   2   3       39.37       51.05      6.27 o 
 -12   2   3       33.05       30.23      4.01 o 
 -11   2   3       26.69       19.99      3.48 o 
 -10   2   3        0.80        2.39      3.05 o 
  -9   2   3        0.00        5.44      1.87 o 
  -8   2   3      146.30      166.91      7.20 o 
  -7   2   3      140.09      157.51      6.63 o 
  -6   2   3      213.29      241.89      7.56 o 
  -5   2   3      356.53      382.67      8.50 o 
  -4   2   3     1569.87     1641.74     16.32 o 
  -3   2   3       75.11       77.91      3.62 o 
  -2   2   3      208.46      204.62      5.08 o 
  -1   2   3     1354.85     1410.00     12.76 o 
   0   2   3        7.31        8.20      1.15 o 
   1   2   3       96.83       95.57      3.54 o 
   2   2   3      870.90      898.51     10.85 o 
   3   2   3       11.31       10.80      1.44 o 
   4   2   3      639.64      635.46     10.62 o 
   5   2   3       46.03       48.50      3.79 o 
   6   2   3      192.96      193.85      7.16 o 
   7   2   3        0.15        0.74      2.70 o 
   8   2   3      415.72      405.52     11.77 o 
   9   2   3        1.71        3.61      4.14 o 
  10   2   3        0.03       -2.53      3.88 o 
  11   2   3       61.44       73.15      6.84 o 
  12   2   3        0.92        0.48      4.40 o 
 -13   3   3       18.04       13.02      4.31 o 
 -12   3   3        0.48        1.35      4.48 o 
 -11   3   3        5.41        6.92      4.66 o 
 -10   3   3       22.68       15.94      2.96 o 
  -9   3   3        4.93        0.35      2.92 o 
  -8   3   3       10.60       13.06      2.57 o 
  -7   3   3        0.26        1.05      2.92 o 
  -6   3   3      153.57      163.26      6.81 o 
  -5   3   3       53.92       48.29      3.75 o 
  -4   3   3      103.44      110.89      5.10 o 
  -3   3   3      436.71      471.98      9.40 o 
  -2   3   3        9.53        8.14      1.57 o 
  -1   3   3        9.87       19.29      2.26 o 
   0   3   3      108.38      119.66      3.24 o 
   1   3   3      636.35      719.64     10.90 o 
   2   3   3      158.65      214.67      6.20 o 
   3   3   3       73.11       79.00      4.14 o 
   4   3   3      517.44      530.49     10.71 o 
   5   3   3      165.95      145.84      6.24 o 
   6   3   3      243.83      238.05      8.39 o 
   7   3   3      132.81      135.86      7.02 o 
   8   3   3      178.30      175.18      8.60 o 
   9   3   3       44.05       48.83      5.18 o 
  10   3   3        9.84        4.14      2.70 o 
  11   3   3        4.29        4.40      5.09 o 
  12   3   3       47.23       54.41      7.41 o 
 -12   4   3        0.00       -0.48      4.48 o 
 -11   4   3       18.49       15.68      3.79 o 
 -10   4   3        6.54        9.58      3.00 o 
  -9   4   3       85.77       78.27      6.89 o 
  -8   4   3        4.68       -1.61      3.66 o 
  -7   4   3       48.30       60.73      5.01 o 
  -6   4   3       79.37       73.40      5.36 o 
  -5   4   3       40.77       39.56      3.88 o 
  -4   4   3      849.82      885.37     14.90 o 
  -3   4   3      334.97      362.11      9.28 o 
  -2   4   3       18.11       27.27      2.87 o 
  -1   4   3      239.55      298.19      8.13 o 
   0   4   3       35.46       43.82      2.54 o 
   1   4   3      110.79      128.90      5.63 o 
   2   4   3      252.55      294.60      8.52 o 
   3   4   3        0.35       -2.70      2.70 o 
   4   4   3       50.79       40.74      4.10 o 
   5   4   3       79.16       75.10      5.45 o 
   6   4   3       13.54       15.02      2.66 o 
   7   4   3       50.33       41.82      4.01 o 
   8   4   3      159.17      144.42      8.64 o 
   9   4   3       15.85       19.07      3.66 o 
  10   4   3        1.69        7.75      2.74 o 
  11   4   3        9.03        5.23      3.88 o 
 -11   5   3        5.53        2.44      5.40 o 
 -10   5   3       85.99       88.77      8.72 o 
  -9   5   3      344.99      314.17     12.76 o 
  -8   5   3       24.76       22.78      3.75 o 
  -7   5   3      475.81      461.05     13.39 o 
  -6   5   3      153.74      163.53      8.24 o 
  -5   5   3       99.05      112.91      6.71 o 
  -4   5   3        0.02        3.88      3.27 o 
  -3   5   3       12.47       13.28      2.53 o 
  -2   5   3       71.39       72.52      5.14 o 
  -1   5   3       27.02       38.33      4.40 o 
   0   5   3        0.94        1.37      1.92 o 
   1   5   3      200.87      231.10      8.03 o 
   2   5   3      186.72      203.19      8.16 o 
   3   5   3      167.77      168.52      7.68 o 
   4   5   3       31.82       33.89      3.27 o 
   5   5   3       83.72       67.25      5.93 o 
   6   5   3       72.07       69.29      6.28 o 
   7   5   3      109.73      101.61      7.50 o 
   8   5   3       11.99       15.33      3.53 o 
   9   5   3       10.31       11.71      3.48 o 
  10   5   3       17.11       18.29      4.05 o 
 -10   6   3        1.22        5.97      4.88 o 
  -9   6   3       13.71       16.81      3.88 o 
  -8   6   3        2.82        4.27      4.27 o 
  -7   6   3        0.01       -4.96      4.96 o 
  -6   6   3      220.20      210.18      9.99 o 
  -5   6   3        3.98        4.22      4.62 o 
  -4   6   3      100.08       99.26      7.11 o 
  -3   6   3       17.54       11.63      3.48 o 
  -2   6   3       29.40       36.63      4.49 o 
  -1   6   3       63.76       67.45      5.88 o 
   0   6   3       14.10       13.30      2.09 o 
   1   6   3      367.67      352.76     11.76 o 
   2   6   3       39.54       31.84      3.48 o 
   3   6   3        2.36        1.35      3.40 o 
   4   6   3       70.05       51.38      5.80 o 
   5   6   3        1.42        2.57      4.18 o 
   6   6   3        1.12        0.39      2.92 o 
   7   6   3        0.17       -4.53      5.18 o 
   8   6   3       56.61       53.45      6.97 o 
   9   6   3        0.09        6.84      4.70 o 
  -8   7   3        2.42       -5.14      5.14 o 
  -7   7   3        3.47        0.00      4.62 o 
  -6   7   3       17.26       18.77      3.48 o 
  -5   7   3        3.16        7.05      4.53 o 
  -4   7   3       19.95       21.25      3.96 o 
  -3   7   3        4.88       -0.78      5.27 o 
  -2   7   3      208.14      238.68     11.21 o 
  -1   7   3        5.41       -0.39      4.62 o 
   0   7   3      174.14      193.89      6.84 o 
   1   7   3       33.30       27.44      3.88 o 
   2   7   3      149.59      157.25      9.16 o 
   3   7   3        8.01        6.88      3.35 o 
   4   7   3       75.27       70.76      6.97 o 
   5   7   3       10.01        6.10      5.18 o 
   6   7   3       13.76       14.68      3.75 o 
   7   7   3        5.14       -5.75      5.75 o 
  -5   8   3        4.02       -2.92      5.92 o 
  -4   8   3       13.51        9.54      3.61 o 
  -3   8   3        8.61       15.24      3.88 o 
  -2   8   3       84.71       87.54      9.06 o 
  -1   8   3       34.76       31.27      5.14 o 
   0   8   3       12.39       14.46      2.82 o 
   1   8   3        5.50        3.27      4.88 o 
   2   8   3        0.34       -0.91      4.09 o 
   3   8   3        2.88        0.00      4.83 o 
   4   8   3        2.59        5.44      4.48 o 
   5   8   3       12.24       10.97      3.96 o 
 -13   0   4        0.05        4.62      4.62 o 
 -12   0   4        9.21       -1.61      5.01 o 
 -11   0   4        1.65        2.96      4.35 o 
 -10   0   4      391.10      425.92     12.82 o 
  -9   0   4       74.89       94.23      5.80 o 
  -8   0   4      426.05      406.66     10.51 o 
  -7   0   4      249.00      279.59      8.35 o 
  -6   0   4      246.36      266.44      7.39 o 
  -5   0   4       73.48       81.99      3.88 o 
  -4   0   4      204.86      179.40      5.03 o 
  -3   0   4      991.09      943.26     10.27 o 
  -2   0   4     5060.37     4630.58     91.47 o 
  -1   0   4     9275.18     8659.77    123.73 o 
   0   0   4      390.48      310.17      3.47 o 
   1   0   4       28.71       41.19      2.01 o 
   2   0   4     4980.23     4074.60     90.69 o 
   3   0   4      408.32      367.02      6.86 o 
   4   0   4      508.00      618.74      9.86 o 
   5   0   4     6541.07     6210.86    147.33 o 
   6   0   4     3500.44     3659.04     29.01 o 
   7   0   4       49.76       61.26      4.88 o 
   8   0   4      125.69      110.60      6.50 o 
   9   0   4       70.45       62.14      5.49 o 
  10   0   4        8.16        6.79      4.49 o 
  11   0   4       37.91       42.82      5.49 o 
  12   0   4        8.37        5.66      3.74 o 
  13   0   4        2.50        8.58      5.23 o 
 -13   1   4       13.03       16.77      3.92 o 
 -12   1   4      124.51      135.76      8.94 o 
 -11   1   4       11.77        9.67      3.35 o 
 -10   1   4       77.13       79.58      6.67 o 
  -9   1   4       73.75       71.65      5.67 o 
  -8   1   4       64.15       62.23      4.40 o 
  -7   1   4        6.26        5.31      1.74 o 
  -6   1   4        7.33        7.40      1.61 o 
  -5   1   4      201.06      215.06      6.16 o 
  -4   1   4      821.09      831.06     10.92 o 
  -3   1   4     6464.16     6042.78    119.88 o 
  -2   1   4    14145.28    14852.86    189.90 o 
  -1   1   4     1454.88     1401.60     11.58 o 
   0   1   4     1807.36     1946.80     11.07 o 
   1   1   4      205.35      159.87      4.08 o 
   2   1   4     2332.42     2316.22     16.67 o 
   3   1   4      394.66      351.69      6.99 o 
   4   1   4      202.39      177.64      5.86 o 
   5   1   4     2808.46     2871.04     24.01 o 
   6   1   4      702.44      674.38     12.63 o 
   7   1   4        9.72        7.45      2.18 o 
   8   1   4       14.67       11.37      2.57 o 
   9   1   4        1.78        3.88      3.96 o 
  10   1   4        0.67       -2.13      3.83 o 
  11   1   4       34.10       42.34      4.44 o 
  12   1   4        8.46        4.14      5.79 o 
  13   1   4       13.41       -1.48      5.92 o 
 -13   2   4        0.93        6.23      5.27 o 
 -12   2   4       89.48       97.27      8.19 o 
 -11   2   4       15.68       20.25      3.27 o 
 -10   2   4       41.06       34.98      3.70 o 
  -9   2   4       16.04       13.76      2.74 o 
  -8   2   4      290.56      303.33      9.66 o 
  -7   2   4       34.42       37.42      3.83 o 
  -6   2   4       50.54       48.07      4.01 o 
  -5   2   4     2932.88     3277.13     25.47 o 
  -4   2   4      275.58      269.25      6.83 o 
  -3   2   4       11.66       16.25      1.92 o 
  -2   2   4        3.52        7.58      1.35 o 
  -1   2   4       65.06       56.01      3.05 o 
   0   2   4     2474.92     2814.71     13.42 o 
   1   2   4      356.03      381.40      7.07 o 
   2   2   4      486.51      525.08      8.63 o 
   3   2   4      202.53      226.36      6.16 o 
   4   2   4       51.52       59.62      3.66 o 
   5   2   4        0.47       -0.83      2.05 o 
   6   2   4       23.71       22.52      2.48 o 
   7   2   4      227.53      225.61      8.30 o 
   8   2   4       36.58       46.79      5.18 o 
   9   2   4      440.36      405.81     12.86 o 
  10   2   4        4.08        2.66      2.96 o 
  11   2   4       18.63       16.98      3.66 o 
  12   2   4        0.21        3.31      4.18 o 
 -13   3   4        1.07       -5.66      5.66 o 
 -12   3   4       22.97       13.81      3.83 o 
 -11   3   4        0.65       -2.39      4.35 o 
 -10   3   4        2.38        0.00      3.31 o 
  -9   3   4       37.25       35.28      3.40 o 
  -8   3   4       75.78       73.65      5.88 o 
  -7   3   4       72.45       73.61      5.19 o 
  -6   3   4       93.93       80.66      5.19 o 
  -5   3   4       90.59      104.17      5.45 o 
  -4   3   4      366.89      333.05      8.50 o 
  -3   3   4      378.10      386.47      8.81 o 
  -2   3   4      455.67      467.66      9.09 o 
  -1   3   4      276.48      276.12      7.01 o 
   0   3   4     1539.42     1851.21    101.27 o 
   1   3   4        0.11       -0.48      1.70 o 
   2   3   4      133.95      132.35      5.37 o 
   3   3   4       61.14       60.11      3.75 o 
   4   3   4        6.26        7.84      1.70 o 
   5   3   4        0.38        3.48      2.39 o 
   6   3   4        0.33        3.92      2.87 o 
   7   3   4       39.63       39.73      4.79 o 
   8   3   4      266.56      257.28     10.00 o 
   9   3   4        6.01        6.53      4.44 o 
  10   3   4        1.42        6.71      2.61 o 
  11   3   4        0.08        2.26      4.40 o 
  12   3   4        0.01       -1.96      4.66 o 
 -12   4   4        6.43        6.31      4.62 o 
 -11   4   4        0.20        2.22      4.01 o 
 -10   4   4       36.56       35.15      3.96 o 
  -9   4   4       29.19       24.61      3.66 o 
  -8   4   4      109.52       87.89      6.67 o 
  -7   4   4      124.38      107.75      6.89 o 
  -6   4   4        1.00       -2.44      3.05 o 
  -5   4   4       95.63      101.37      6.15 o 
  -4   4   4        9.12       12.59      2.40 o 
  -3   4   4      253.09      249.55      8.04 o 
  -2   4   4        0.13       -2.79      2.79 o 
  -1   4   4      209.38      216.18      7.12 o 
   0   4   4      409.57      442.62     14.66 o 
   1   4   4      708.93      735.98     13.08 o 
   2   4   4      853.21      913.18     14.82 o 
   3   4   4        4.81        3.74      2.66 o 
   4   4   4       13.09       13.46      2.44 o 
   5   4   4       20.80       20.86      2.66 o 
   6   4   4      444.45      473.64     12.69 o 
   7   4   4      174.23      172.55      8.64 o 
   8   4   4      246.63      251.94     10.65 o 
   9   4   4       96.12       82.85      7.63 o 
  10   4   4       18.29       16.29      3.88 o 
  11   4   4       15.90       14.55      3.92 o 
 -11   5   4        5.18        0.00      5.23 o 
 -10   5   4        0.07        1.35      4.57 o 
  -9   5   4        2.06       -0.39      4.18 o 
  -8   5   4       18.91       18.94      3.70 o 
  -7   5   4       13.89       17.33      3.48 o 
  -6   5   4      259.15      260.72     10.31 o 
  -5   5   4       88.51       77.85      6.15 o 
  -4   5   4      281.48      290.92     10.05 o 
  -3   5   4       13.32       14.37      2.53 o 
  -2   5   4        0.44        4.92      3.00 o 
  -1   5   4       10.61       15.24      2.35 o 
   0   5   4        6.57        3.37      2.40 o 
   1   5   4        0.17       -1.52      2.87 o 
   2   5   4      275.81      283.60      9.48 o 
   3   5   4        9.16       15.46      2.57 o 
   4   5   4       70.41       77.05      6.23 o 
   5   5   4        1.42        3.22      3.83 o 
   6   5   4       24.62       28.53      3.66 o 
   7   5   4        9.59       15.94      3.35 o 
   8   5   4        1.17        4.88      4.14 o 
   9   5   4        2.61       -1.74      4.83 o 
  10   5   4        0.45       -5.01      5.01 o 
 -10   6   4        1.53        7.97      5.14 o 
  -9   6   4       49.67       41.34      4.57 o 
  -8   6   4      105.53      118.25      8.67 o 
  -7   6   4        2.81        0.00      4.75 o 
  -6   6   4      123.20      116.67      8.20 o 
  -5   6   4      394.07      411.54     13.03 o 
  -4   6   4      216.85      219.98      9.86 o 
  -3   6   4      638.80      665.41     16.09 o 
  -2   6   4      173.57      166.71      8.55 o 
  -1   6   4       70.04       76.70      6.45 o 
   0   6   4      250.74      245.02      8.34 o 
   1   6   4        0.03        3.31      3.22 o 
   2   6   4        0.64        1.65      3.83 o 
   3   6   4       35.93       29.53      3.35 o 
   4   6   4        9.42        4.31      3.96 o 
   5   6   4        9.02        6.05      4.88 o 
   6   6   4      106.55       85.69      7.85 o 
   7   6   4      104.39       95.02      8.67 o 
   8   6   4       12.96       15.29      4.53 o 
   9   6   4       12.20       20.99      4.05 o 
  -8   7   4        0.66        1.96      4.92 o 
  -7   7   4        0.96       -2.74      4.48 o 
  -6   7   4       17.43       16.46      3.75 o 
  -5   7   4       15.88       16.33      3.53 o 
  -4   7   4       72.72       64.14      6.45 o 
  -3   7   4       18.19       18.73      3.75 o 
  -2   7   4       92.20      130.97      8.28 o 
  -1   7   4       21.45       24.04      3.44 o 
   0   7   4        2.80        0.03      2.57 o 
   1   7   4        1.15       -4.53      4.53 o 
   2   7   4        0.01        1.61      4.48 o 
   3   7   4       55.36       59.08      7.01 o 
   4   7   4       17.77       17.72      3.44 o 
   5   7   4        4.62        5.36      4.62 o 
   6   7   4        0.99       -2.31      4.79 o 
   7   7   4        9.34        4.92      5.49 o 
  -5   8   4       24.12       22.65      4.27 o 
  -4   8   4        8.28       11.02      3.79 o 
  -3   8   4       13.06        4.70      6.27 o 
  -2   8   4        2.00        7.53      3.61 o 
  -1   8   4       71.72       60.65      5.62 o 
   0   8   4        6.01        2.01      6.27 o 
   1   8   4        0.56        2.87      5.23 o 
   2   8   4       11.13        6.49      3.96 o 
   3   8   4       37.82       39.81      4.83 o 
   4   8   4        1.46        6.01      4.92 o 
 -13   1   5        0.18        4.22      4.35 o 
 -12   1   5       53.61       63.91      6.45 o 
 -11   1   5       64.68       64.27      6.62 o 
 -10   1   5        9.05       14.20      2.66 o 
  -9   1   5       29.48       29.53      3.96 o 
  -8   1   5        0.01        2.87      2.44 o 
  -7   1   5      173.63      193.88      7.07 o 
  -6   1   5       84.92       70.51      4.14 o 
  -5   1   5      294.41      294.41      7.40 o 
  -4   1   5      169.76      150.79      5.03 o 
  -3   1   5      156.59      141.34      4.63 o 
  -2   1   5      837.52      775.05      9.63 o 
  -1   1   5      147.48      139.97      4.02 o 
   0   1   5      113.04      118.43      2.76 o 
   1   1   5       10.26        8.06      1.05 o 
   2   1   5     1193.12     1163.70     12.46 o 
   3   1   5      411.14      398.88      7.91 o 
   4   1   5     2599.09     2699.81     22.22 o 
   5   1   5       25.80       37.64      4.05 o 
   6   1   5      224.61      194.19      7.38 o 
   7   1   5      551.43      533.62     12.41 o 
   8   1   5       18.22       18.95      2.96 o 
   9   1   5      278.66      281.59     10.61 o 
  10   1   5        0.58       -0.74      4.40 o 
  11   1   5        2.59        3.79      4.79 o 
  12   1   5       14.30       15.29      3.53 o 
 -13   2   5        3.19       -0.48      4.96 o 
 -12   2   5      129.66      126.21      9.55 o 
 -11   2   5        9.53       10.49      3.05 o 
 -10   2   5       27.95       23.30      3.35 o 
  -9   2   5        2.65        0.00      3.14 o 
  -8   2   5       30.95       27.57      3.88 o 
  -7   2   5      267.36      270.64      8.74 o 
  -6   2   5       92.52       86.99      4.88 o 
  -5   2   5       17.19       23.35      3.09 o 
  -4   2   5      507.83      530.11      9.72 o 
  -3   2   5      765.38      735.06     10.98 o 
  -2   2   5     1372.52     1350.63     14.33 o 
  -1   2   5        1.63       -0.52      1.61 o 
   0   2   5       41.76       39.11      1.88 o 
   1   2   5      769.73      861.90     11.21 o 
   2   2   5        7.98        9.36      1.31 o 
   3   2   5       99.92      101.30      4.36 o 
   4   2   5      146.25      140.30      5.63 o 
   5   2   5        1.84        2.35      2.53 o 
   6   2   5      149.41      153.72      6.72 o 
   7   2   5       63.69       63.10      5.06 o 
   8   2   5      193.80      188.18      8.82 o 
   9   2   5        0.82        0.70      4.14 o 
  10   2   5       24.85       22.34      3.61 o 
  11   2   5        0.01       -4.09      4.09 o 
  12   2   5        0.96        7.53      2.79 o 
 -13   3   5        1.15       -5.01      5.01 o 
 -12   3   5       16.95       17.55      3.83 o 
 -11   3   5        1.44        4.96      4.05 o 
 -10   3   5        2.35       -1.09      4.31 o 
  -9   3   5        2.57        1.00      3.35 o 
  -8   3   5        3.91        2.09      3.14 o 
  -7   3   5      118.66      126.56      6.54 o 
  -6   3   5      114.60      103.67      5.89 o 
  -5   3   5       39.06       42.57      3.83 o 
  -4   3   5       24.21       15.86      2.13 o 
  -3   3   5     2429.96     2540.08     22.70 o 
  -2   3   5     1199.19     1170.77     14.91 o 
  -1   3   5        4.83        7.84      1.61 o 
   0   3   5      487.32      535.99      6.98 o 
   1   3   5      252.92      276.31      7.35 o 
   2   3   5      367.88      382.72      8.81 o 
   3   3   5       26.89       29.75      3.05 o 
   4   3   5      416.01      434.57     10.30 o 
   5   3   5      188.50      191.87      7.68 o 
   6   3   5      142.35      139.63      6.89 o 
   7   3   5      112.66       84.15      6.54 o 
   8   3   5       20.56       15.55      3.53 o 
   9   3   5        0.00       -3.74      3.74 o 
  10   3   5       15.48       11.50      3.35 o 
  11   3   5        0.00       -0.91      4.09 o 
  12   3   5        3.46        8.67      3.66 o 
 -12   4   5        0.35       -1.92      5.27 o 
 -11   4   5        6.03        6.44      2.87 o 
 -10   4   5        1.57       -3.96      4.27 o 
  -9   4   5       43.49       38.64      3.83 o 
  -8   4   5        2.14       -0.35      3.09 o 
  -7   4   5       10.81        6.01      2.44 o 
  -6   4   5       45.83       49.58      4.79 o 
  -5   4   5      110.50      114.34      6.19 o 
  -4   4   5       64.93       68.86      4.75 o 
  -3   4   5      291.07      297.07      8.96 o 
  -2   4   5      542.05      506.58     11.11 o 
  -1   4   5      584.45      603.92     11.78 o 
   0   4   5       27.69       40.87      6.47 o 
   1   4   5       26.84       28.49      3.27 o 
   2   4   5       39.10       31.15      3.92 o 
   3   4   5       77.57       78.07      5.10 o 
   4   4   5      186.07      196.86      7.77 o 
   5   4   5       49.95       47.45      4.88 o 
   6   4   5       12.35        9.15      3.00 o 
   7   4   5      313.16      323.58     11.45 o 
   8   4   5        2.41       -4.05      4.35 o 
   9   4   5        0.54        3.70      3.83 o 
  10   4   5        2.23       -4.01      4.40 o 
  11   4   5        0.12       -2.92      4.92 o 
 -11   5   5        5.27        1.96      3.83 o 
 -10   5   5        3.73        6.71      2.96 o 
  -9   5   5        6.98       12.37      3.44 o 
  -8   5   5       26.46       17.07      4.01 o 
  -7   5   5      540.69      542.58     14.98 o 
  -6   5   5      236.52      231.61      9.87 o 
  -5   5   5      303.22      298.59     11.19 o 
  -4   5   5     1136.21     1155.81     19.12 o 
  -3   5   5       33.55       27.53      3.14 o 
  -2   5   5      153.52      160.29      7.55 o 
  -1   5   5        2.57        2.96      3.00 o 
   0   5   5       51.63       52.94      5.14 o 
   1   5   5       14.19       15.68      2.44 o 
   2   5   5      212.32      197.43      8.30 o 
   3   5   5        1.51        2.35      3.18 o 
   4   5   5      142.81      135.99      7.37 o 
   5   5   5       50.40       53.50      5.75 o 
   6   5   5      608.60      612.75     15.91 o 
   7   5   5       17.11       12.72      3.35 o 
   8   5   5       30.51       35.67      4.27 o 
   9   5   5       21.32       16.46      3.88 o 
  10   5   5       10.37       12.19      3.92 o 
 -10   6   5        1.73       -5.01      5.01 o 
  -9   6   5        1.84       -4.92      4.92 o 
  -8   6   5       10.50       10.84      3.79 o 
  -7   6   5        0.28        0.39      4.96 o 
  -6   6   5       16.49       13.89      3.75 o 
  -5   6   5        1.89        2.53      4.75 o 
  -4   6   5       24.64       25.35      3.70 o 
  -3   6   5      189.99      191.77      9.34 o 
  -2   6   5      212.09      232.64      9.69 o 
  -1   6   5       57.33       60.39      5.84 o 
   0   6   5        9.84        6.83      2.18 o 
   1   6   5      104.94      110.38      7.02 o 
   2   6   5       83.49       75.79      6.41 o 
   3   6   5       17.29       18.29      3.22 o 
   4   6   5       39.63       41.99      4.14 o 
   5   6   5       30.40       28.79      3.88 o 
   6   6   5        1.49        0.83      4.57 o 
   7   6   5       34.21       29.75      4.14 o 
   8   6   5       57.78       73.49      8.45 o 
   9   6   5        3.74        5.62      5.57 o 
  -8   7   5        3.10        5.23      2.96 o 
  -7   7   5        7.67        8.67      3.66 o 
  -6   7   5        1.26       -0.44      4.79 o 
  -5   7   5       12.96       16.07      3.61 o 
  -4   7   5       34.83       31.32      3.44 o 
  -3   7   5       64.70       70.85      6.58 o 
  -2   7   5       17.73       17.46      3.75 o 
  -1   7   5       21.70       17.86      3.40 o 
   0   7   5        7.49        3.46      6.68 o 
   1   7   5       11.05        8.54      3.27 o 
   2   7   5        5.00        3.53      3.31 o 
   3   7   5        1.65        5.05      4.01 o 
   4   7   5        9.56        8.49      3.48 o 
   5   7   5       13.15        9.54      5.97 o 
   6   7   5       18.03       19.81      4.09 o 
   7   7   5       26.20       25.26      4.27 o 
  -5   8   5       41.99       40.64      4.83 o 
  -4   8   5       49.99       53.54      7.06 o 
  -3   8   5        3.07       -0.91      5.31 o 
  -2   8   5        3.21        1.92      5.01 o 
  -1   8   5       84.69       80.01      8.02 o 
   0   8   5        6.01        4.04      3.72 o 
   1   8   5        0.07       -0.48      4.05 o 
   2   8   5        3.05        3.92      3.35 o 
   3   8   5        1.39        7.97      4.83 o 
   4   8   5        0.13        4.62      4.79 o 
 -13   0   6        1.71       -4.83      4.83 o 
 -12   0   6        2.56        3.18      3.31 o 
 -11   0   6      175.95      175.54      9.34 o 
 -10   0   6        8.81        6.36      3.88 o 
  -9   0   6        0.23       -2.83      3.05 o 
  -8   0   6      544.13      537.29     12.50 o 
  -7   0   6      173.64      178.64      7.25 o 
  -6   0   6     2265.64     2283.07     22.32 o 
  -5   0   6      623.48      596.30     10.53 o 
  -4   0   6        0.04        1.83      1.83 o 
  -3   0   6     1186.20     1084.44     12.37 o 
  -2   0   6     5803.11     5027.85    109.90 o 
  -1   0   6     1871.36     1781.22     14.62 o 
   0   0   6       18.08       19.63      1.29 o 
   1   0   6      331.96      318.13      6.37 o 
   2   0   6      196.88      174.14      5.03 o 
   3   0   6      518.89      573.95      9.64 o 
   4   0   6      354.76      389.67      8.59 o 
   5   0   6       91.75      110.41      5.41 o 
   6   0   6       14.55       10.45      1.96 o 
   7   0   6       54.43       56.25      4.49 o 
   8   0   6      125.26      125.41      6.80 o 
   9   0   6      492.92      516.12     14.36 o 
  10   0   6        8.83        1.92      4.96 o 
  11   0   6       28.20       28.22      4.09 o 
  12   0   6        2.70        6.71      4.62 o 
 -13   1   6        9.98       21.51      3.88 o 
 -12   1   6       94.19      104.64      8.59 o 
 -11   1   6        0.40        2.31      3.74 o 
 -10   1   6       18.96       18.16      3.01 o 
  -9   1   6        4.29        2.70      3.57 o 
  -8   1   6       61.52       56.56      4.71 o 
  -7   1   6      319.66      312.71      9.14 o 
  -6   1   6       63.10       57.93      4.18 o 
  -5   1   6      138.06      153.18      5.98 o 
  -4   1   6      381.64      381.97      8.08 o 
  -3   1   6      441.91      425.97      8.01 o 
  -2   1   6      516.68      526.78      8.51 o 
  -1   1   6       82.91       69.39      3.36 o 
   0   1   6     3310.85     3505.35     24.38 o 
   1   1   6      790.74      734.80     10.08 o 
   2   1   6       50.70       47.78      3.14 o 
   3   1   6     2329.88     2442.82     20.62 o 
   4   1   6        1.55        3.14      2.18 o 
   5   1   6       95.63       74.44      4.58 o 
   6   1   6      294.84      268.07      8.83 o 
   7   1   6       56.84       42.40      5.01 o 
   8   1   6      647.04      609.86     14.87 o 
   9   1   6      171.73      169.35      8.94 o 
  10   1   6        7.12        5.49      3.09 o 
  11   1   6       38.42       33.58      4.40 o 
  12   1   6        0.76        6.79      3.35 o 
 -13   2   6        3.61       -5.23      5.23 o 
 -12   2   6        4.20        0.44      5.18 o 
 -11   2   6       19.90       29.35      3.48 o 
 -10   2   6       72.42       69.72      6.62 o 
  -9   2   6        1.33        4.92      2.26 o 
  -8   2   6       10.10        3.66      3.53 o 
  -7   2   6        7.43        9.41      2.05 o 
  -6   2   6      432.13      466.75     10.74 o 
  -5   2   6      821.16      905.80     13.91 o 
  -4   2   6      408.77      390.60      8.73 o 
  -3   2   6     3068.32     3350.50     24.43 o 
  -2   2   6      211.79      263.67      6.82 o 
  -1   2   6      711.02      666.60     10.35 o 
   0   2   6      111.00      125.86      3.29 o 
   1   2   6      283.60      284.67      6.92 o 
   2   2   6        2.39        2.66      1.92 o 
   3   2   6       13.03       14.07      1.65 o 
   4   2   6       41.72       41.18      3.70 o 
   5   2   6        0.72        2.05      2.35 o 
   6   2   6       80.93       85.00      5.45 o 
   7   2   6        5.31        5.66      2.53 o 
   8   2   6       64.50       58.30      5.80 o 
   9   2   6      205.65      194.92      9.60 o 
  10   2   6        3.39        9.36      3.14 o 
  11   2   6        7.64       -1.35      5.01 o 
  12   2   6        2.67        7.01      5.40 o 
 -13   3   6        3.17       -4.44      5.70 o 
 -12   3   6        0.45        1.83      3.88 o 
 -11   3   6       12.98       14.20      3.14 o 
 -10   3   6       75.51       69.16      6.45 o 
  -9   3   6       51.34       49.84      5.75 o 
  -8   3   6        3.61        3.88      2.22 o 
  -7   3   6        0.53        1.39      2.79 o 
  -6   3   6      150.21      143.68      6.24 o 
  -5   3   6      238.40      224.04      7.73 o 
  -4   3   6      179.15      160.00      6.33 o 
  -3   3   6       19.72       22.00      2.96 o 
  -2   3   6     1678.89     1631.94     18.47 o 
  -1   3   6      150.92      137.49      5.59 o 
   0   3   6      175.65      185.47      4.42 o 
   1   3   6       70.22       84.66      4.49 o 
   2   3   6       39.65       36.56      3.70 o 
   3   3   6       30.09       31.50      3.83 o 
   4   3   6        0.16       -2.70      2.70 o 
   5   3   6      473.38      459.04     11.44 o 
   6   3   6      220.81      209.49      8.38 o 
   7   3   6      347.09      359.61     11.45 o 
   8   3   6       13.75       15.11      3.27 o 
   9   3   6       13.29       17.16      2.79 o 
  10   3   6       21.21       22.04      3.53 o 
  11   3   6       12.31        0.96      5.27 o 
 -12   4   6       14.53        5.92      5.53 o 
 -11   4   6        3.36        4.05      4.35 o 
 -10   4   6        0.27        2.48      4.53 o 
  -9   4   6        0.28       -4.22      4.22 o 
  -8   4   6       77.18       81.45      6.28 o 
  -7   4   6       12.02        5.97      4.09 o 
  -6   4   6      292.40      273.26      9.57 o 
  -5   4   6      157.61      158.74      7.42 o 
  -4   4   6      207.97      202.84      7.82 o 
  -3   4   6       60.41       51.77      4.36 o 
  -2   4   6      156.55      132.76      6.24 o 
  -1   4   6       84.18       68.27      4.93 o 
   0   4   6        9.45        9.75      2.59 o 
   1   4   6      411.25      474.81     11.13 o 
   2   4   6       66.88       58.93      4.27 o 
   3   4   6        8.86        2.44      2.35 o 
   4   4   6        8.34        9.75      2.13 o 
   5   4   6       60.26       80.18      5.93 o 
   6   4   6      109.50      120.68      7.37 o 
   7   4   6      405.29      392.80     13.29 o 
   8   4   6       25.88       25.57      3.53 o 
   9   4   6        1.21        8.10      2.83 o 
  10   4   6       26.65       27.79      3.83 o 
  11   4   6       37.86       43.03      4.79 o 
 -11   5   6       15.06       22.17      3.70 o 
 -10   5   6        1.40        2.74      3.09 o 
  -9   5   6       23.48       28.05      3.92 o 
  -8   5   6        6.50        9.49      3.09 o 
  -7   5   6       57.32       57.47      6.06 o 
  -6   5   6       53.52       51.93      6.32 o 
  -5   5   6      176.80      164.67      8.90 o 
  -4   5   6      862.87      827.06     17.16 o 
  -3   5   6      129.68      116.14      7.33 o 
  -2   5   6       23.55       23.04      2.92 o 
  -1   5   6       10.66       12.11      2.48 o 
   0   5   6       25.31       28.76      2.20 o 
   1   5   6       13.65       11.37      2.40 o 
   2   5   6       34.49       39.64      4.75 o 
   3   5   6       13.00        4.62      3.31 o 
   4   5   6      105.47       95.34      6.80 o 
   5   5   6      335.15      326.23     11.93 o 
   6   5   6        5.64        2.57      3.70 o 
   7   5   6        1.12       -1.96      5.44 o 
   8   5   6       10.00        7.79      3.53 o 
   9   5   6        0.00       -4.40      4.40 o 
  10   5   6        2.86       -3.00      5.18 o 
 -10   6   6        1.50       -2.00      4.92 o 
  -9   6   6        4.27        8.23      3.09 o 
  -8   6   6       21.85       21.08      3.66 o 
  -7   6   6       22.10       23.87      3.44 o 
  -6   6   6       27.30       25.61      3.66 o 
  -5   6   6      105.82      110.07      8.02 o 
  -4   6   6       15.67       13.33      3.70 o 
  -3   6   6        0.25       -4.35      4.35 o 
  -2   6   6      459.67      442.72     13.30 o 
  -1   6   6      135.02      150.80      8.72 o 
   0   6   6      153.94      163.85      7.00 o 
   1   6   6        2.52       -3.00      3.74 o 
   2   6   6        4.81        6.05      2.92 o 
   3   6   6       45.57       49.79      6.27 o 
   4   6   6        0.06        5.14      2.66 o 
   5   6   6        1.64        0.78      5.05 o 
   6   6   6        7.37        9.36      3.22 o 
   7   6   6        6.12        3.61      5.14 o 
   8   6   6        8.98        3.40      3.92 o 
  -8   7   6        1.88        1.74      3.35 o 
  -7   7   6        0.17       -1.87      4.48 o 
  -6   7   6        1.15       -1.79      5.14 o 
  -5   7   6       17.62       17.42      3.48 o 
  -4   7   6        8.10       19.42      3.35 o 
  -3   7   6      154.37      159.74      9.42 o 
  -2   7   6        6.47       11.06      3.40 o 
  -1   7   6        0.73       -3.96      3.96 o 
   0   7   6        4.32        4.30      7.08 o 
   1   7   6        0.19        3.74      4.27 o 
   2   7   6        0.51       -0.39      4.18 o 
   3   7   6       10.77       13.19      3.14 o 
   4   7   6       18.38       20.12      3.48 o 
   5   7   6        1.52       -4.88      4.88 o 
   6   7   6       10.20        5.40      3.57 o 
  -5   8   6       25.59       31.36      4.18 o 
  -4   8   6        4.18       12.67      3.74 o 
  -3   8   6       75.05       93.16      8.10 o 
  -2   8   6        1.50       -0.91      4.79 o 
  -1   8   6       51.58       79.02      8.02 o 
   0   8   6       40.97       46.45      7.19 o 
   1   8   6        0.08        6.40      3.48 o 
   2   8   6        0.01       -4.79      4.88 o 
   3   8   6        6.50        3.05      5.70 o 
 -13   1   7        6.02        3.83      5.53 o 
 -12   1   7       49.81       43.56      4.88 o 
 -11   1   7       17.13       24.78      3.75 o 
 -10   1   7        1.90        6.05      2.92 o 
  -9   1   7       19.42       21.99      2.57 o 
  -8   1   7        0.01       -2.57      2.57 o 
  -7   1   7       51.27       59.52      4.79 o 
  -6   1   7     1030.10     1042.91     15.71 o 
  -5   1   7      484.27      452.44      9.75 o 
  -4   1   7     1231.92     1294.42     15.56 o 
  -3   1   7      775.99      768.34     11.37 o 
  -2   1   7      119.12      123.21      4.72 o 
  -1   1   7     4045.54     4367.54     26.13 o 
   0   1   7      128.48      119.34      8.36 o 
   1   1   7        9.56       13.85      1.39 o 
   2   1   7      358.65      329.05      7.59 o 
   3   1   7      348.50      359.97      8.41 o 
   4   1   7      100.82      108.43      5.19 o 
   5   1   7      206.37      193.26      7.21 o 
   6   1   7        1.99        3.31      3.00 o 
   7   1   7       96.70      102.05      6.41 o 
   8   1   7      192.37      161.76      8.51 o 
   9   1   7       19.05       14.02      3.31 o 
  10   1   7       29.14       24.61      3.88 o 
  11   1   7       17.64       24.21      4.14 o 
  12   1   7        3.35       -4.40      5.70 o 
 -13   2   7        5.43       10.80      3.66 o 
 -12   2   7       33.73       44.04      4.57 o 
 -11   2   7        2.65       -2.70      4.79 o 
 -10   2   7        0.51       -2.09      3.79 o 
  -9   2   7       36.25       34.72      3.22 o 
  -8   2   7       83.48       77.11      5.49 o 
  -7   2   7       40.07       38.90      4.14 o 
  -6   2   7      298.62      275.45      8.57 o 
  -5   2   7      315.50      279.83      8.23 o 
  -4   2   7       17.34       13.46      2.05 o 
  -3   2   7        1.69        3.96      2.57 o 
  -2   2   7     1138.18     1076.37     14.07 o 
  -1   2   7       35.15       34.60      3.18 o 
   0   2   7      640.22      647.89      7.55 o 
   1   2   7       20.06       16.86      1.83 o 
   2   2   7        1.54        0.57      1.96 o 
   3   2   7       17.94       23.87      3.18 o 
   4   2   7      505.23      490.55     10.88 o 
   5   2   7      122.14      131.42      6.24 o 
   6   2   7      179.85      189.28      7.86 o 
   7   2   7      534.72      501.84     13.28 o 
   8   2   7       19.26       17.38      3.48 o 
   9   2   7      141.89      120.92      7.98 o 
  10   2   7      142.21      145.85      9.51 o 
  11   2   7       13.73        8.40      6.27 o 
 -13   3   7       59.24       72.45      8.02 o 
 -12   3   7        0.28       -1.79      4.18 o 
 -11   3   7       16.51       12.93      3.40 o 
 -10   3   7       38.86       31.19      3.70 o 
  -9   3   7        3.39        3.14      2.44 o 
  -8   3   7        3.89        6.49      2.13 o 
  -7   3   7        4.62        3.31      2.09 o 
  -6   3   7       18.78       18.60      2.22 o 
  -5   3   7       49.52       49.94      4.31 o 
  -4   3   7       22.23       36.37      3.66 o 
  -3   3   7        1.44       -0.22      2.61 o 
  -2   3   7       18.43       15.72      2.35 o 
  -1   3   7      362.98      392.03      9.38 o 
   0   3   7      223.47      236.09      5.13 o 
   1   3   7      121.68      114.66      5.45 o 
   2   3   7       76.04       80.95      4.49 o 
   3   3   7        4.47        3.22      2.48 o 
   4   3   7      355.78      364.27      9.98 o 
   5   3   7       40.69       43.09      4.53 o 
   6   3   7       15.96       18.42      3.01 o 
   7   3   7      107.48      114.04      7.54 o 
   8   3   7        3.00        4.57      3.00 o 
   9   3   7        0.69        4.05      4.31 o 
  10   3   7       18.51       26.65      3.61 o 
  11   3   7       15.50       14.28      4.14 o 
 -12   4   7        9.43       16.46      3.79 o 
 -11   4   7        0.13       -2.22      3.48 o 
 -10   4   7        8.44        2.92      4.92 o 
  -9   4   7        7.58        6.14      4.35 o 
  -8   4   7        2.15        4.22      3.74 o 
  -7   4   7        0.08        0.65      3.22 o 
  -6   4   7       75.03       76.40      6.15 o 
  -5   4   7       40.04       34.33      4.62 o 
  -4   4   7       65.19       54.74      5.36 o 
  -3   4   7        6.41        1.52      2.92 o 
  -2   4   7       58.27       60.53      4.79 o 
  -1   4   7       27.01       22.43      2.44 o 
   0   4   7       24.71       28.52      2.60 o 
   1   4   7        0.23       -0.26      2.18 o 
   2   4   7       42.69       44.35      4.79 o 
   3   4   7       17.75       11.93      2.57 o 
   4   4   7       15.73       11.28      2.44 o 
   5   4   7       47.94       52.54      5.14 o 
   6   4   7       19.21       16.33      3.40 o 
   7   4   7       13.73       13.02      3.44 o 
   8   4   7       11.36        2.83      5.31 o 
   9   4   7        0.79       -4.22      4.22 o 
  10   4   7        0.17       -3.31      4.31 o 
 -11   5   7        0.27       -0.48      4.09 o 
 -10   5   7        0.93        0.48      3.96 o 
  -9   5   7        7.06        3.83      4.35 o 
  -8   5   7        9.76       11.10      3.18 o 
  -7   5   7       12.70        7.36      4.96 o 
  -6   5   7       88.19       92.14      6.93 o 
  -5   5   7       51.88       47.18      5.88 o 
  -4   5   7     2863.65     2917.08     31.36 o 
  -3   5   7      310.61      304.94     10.66 o 
  -2   5   7      823.58      796.21     16.10 o 
  -1   5   7     1624.75     1618.75     23.01 o 
   0   5   7       58.59       57.24      7.78 o 
   1   5   7      200.58      187.26      8.51 o 
   2   5   7       80.71       84.86      6.28 o 
   3   5   7        2.32        1.61      3.57 o 
   4   5   7        4.65        4.40      3.96 o 
   5   5   7      278.32      298.80     11.49 o 
   6   5   7       21.53       25.87      3.96 o 
   7   5   7      335.50      352.23     13.32 o 
   8   5   7        3.02       -5.27      5.36 o 
   9   5   7        0.86        6.79      4.18 o 
 -10   6   7        2.23        3.09      5.49 o 
  -9   6   7        1.82        7.88      3.09 o 
  -8   6   7        0.12        0.87      4.01 o 
  -7   6   7       19.13       12.85      3.35 o 
  -6   6   7        0.11        0.39      4.14 o 
  -5   6   7       43.65       42.26      4.14 o 
  -4   6   7       20.12       21.99      3.40 o 
  -3   6   7        3.01        4.05      2.96 o 
  -2   6   7      310.98      293.81     11.62 o 
  -1   6   7       31.43       31.01      4.05 o 
   0   6   7      254.01      239.88     17.79 o 
   1   6   7        3.22       -2.39      3.92 o 
   2   6   7       69.74       54.34      5.80 o 
   3   6   7       10.80       11.76      2.96 o 
   4   6   7       43.58       46.57      5.71 o 
   5   6   7       63.58       53.90      6.54 o 
   6   6   7        9.69        5.70      5.05 o 
   7   6   7       13.04       10.76      3.88 o 
   8   6   7        2.02       -4.96      4.96 o 
  -8   7   7        5.82       12.45      3.22 o 
  -7   7   7        2.13       -3.79      5.40 o 
  -6   7   7        5.34        7.79      5.57 o 
  -5   7   7        5.90       10.76      3.31 o 
  -4   7   7        1.84       -3.35      4.92 o 
  -3   7   7       68.55       64.40      6.84 o 
  -2   7   7       14.90        6.71      3.48 o 
  -1   7   7       62.83       65.18      6.88 o 
   0   7   7        8.52        9.59      3.55 o 
   1   7   7       10.78        9.84      3.57 o 
   2   7   7       22.24       30.36      4.05 o 
   3   7   7        2.21        4.01      4.83 o 
   4   7   7        0.17       -4.01      4.57 o 
   5   7   7       24.75       14.89      4.31 o 
   6   7   7        0.32       -1.48      5.44 o 
  -4   8   7        7.74        9.88      3.61 o 
  -3   8   7       10.40        8.49      3.40 o 
  -2   8   7        0.33        4.88      4.44 o 
  -1   8   7        7.14        5.49      6.10 o 
   0   8   7        2.78        0.15      3.52 o 
   1   8   7        1.80        1.00      5.14 o 
   2   8   7       19.42       18.07      4.31 o 
   3   8   7        7.01        3.66      5.88 o 
 -13   0   8       46.51       60.11      7.36 o 
 -12   0   8       69.94       82.92      8.15 o 
 -11   0   8      140.63      152.49      9.68 o 
 -10   0   8        1.72        1.39      3.61 o 
  -9   0   8       34.46       35.85      4.49 o 
  -8   0   8        0.27       -1.05      2.87 o 
  -7   0   8       23.45       18.21      2.35 o 
  -6   0   8      506.29      516.53     11.23 o 
  -5   0   8      534.72      486.90     10.33 o 
  -4   0   8       94.85      100.15      4.67 o 
  -3   0   8      538.31      479.26      9.29 o 
  -2   0   8      340.02      324.69      7.32 o 
  -1   0   8      454.47      414.50      8.14 o 
   0   0   8       77.19       72.25      2.62 o 
   1   0   8       30.66       37.30      3.01 o 
   2   0   8        4.25        5.49      1.48 o 
   3   0   8      235.38      270.36      7.56 o 
   4   0   8      642.69      719.86     12.80 o 
   5   0   8       22.13       17.03      2.18 o 
   6   0   8       37.99       41.34      4.18 o 
   7   0   8        0.04        2.39      2.96 o 
   8   0   8        1.67       -3.83      3.83 o 
   9   0   8      169.05      167.01      9.55 o 
  10   0   8        6.43        4.62      4.66 o 
  11   0   8       47.85       43.17      5.84 o 
 -13   1   8       81.40       92.68      8.50 o 
 -12   1   8       30.59       31.36      4.27 o 
 -11   1   8      271.09      332.31     12.53 o 
 -10   1   8      131.93      119.48      7.81 o 
  -9   1   8       51.48       42.09      5.40 o 
  -8   1   8        0.09        1.13      1.92 o 
  -7   1   8      381.13      376.89     10.55 o 
  -6   1   8       59.08       45.98      4.53 o 
  -5   1   8     1349.87     1350.30     17.27 o 
  -4   1   8     1138.84     1156.24     15.29 o 
  -3   1   8       63.79       55.67      3.66 o 
  -2   1   8       35.77       40.39      3.09 o 
  -1   1   8      139.25      121.31      5.11 o 
   0   1   8      253.77      268.46     14.12 o 
   1   1   8       49.07       52.39      3.31 o 
   2   1   8      280.12      275.72      7.40 o 
   3   1   8     1694.96     1653.60     18.76 o 
   4   1   8      126.40      125.51      5.80 o 
   5   1   8       45.95       46.45      3.96 o 
   6   1   8      117.92      113.69      6.54 o 
   7   1   8       54.25       42.18      5.18 o 
   8   1   8       27.20       25.78      3.57 o 
   9   1   8        7.13        7.45      2.92 o 
  10   1   8        7.14        4.66      4.62 o 
  11   1   8       71.94       58.78      7.54 o 
 -13   2   8        1.56       -2.39      5.14 o 
 -12   2   8        6.67        7.23      4.53 o 
 -11   2   8        2.11       -3.53      4.35 o 
 -10   2   8        4.27        5.75      2.53 o 
  -9   2   8        0.08       -3.61      3.61 o 
  -8   2   8       80.29       63.33      5.58 o 
  -7   2   8       26.58       17.73      2.53 o 
  -6   2   8       50.28       45.75      3.92 o 
  -5   2   8       37.88       33.42      3.49 o 
  -4   2   8       45.79       35.78      3.53 o 
  -3   2   8      905.24      913.71     13.89 o 
  -2   2   8     1015.61     1115.55     14.94 o 
  -1   2   8     1146.80     1199.08     15.25 o 
   0   2   8     1401.08     1444.21     13.42 o 
   1   2   8      537.79      569.79     10.73 o 
   2   2   8       14.58       15.72      1.79 o 
   3   2   8      327.01      333.17      8.97 o 
   4   2   8      275.01      291.40      8.87 o 
   5   2   8        1.48        2.09      3.22 o 
   6   2   8       13.10       14.15      2.74 o 
   7   2   8       92.09       81.38      6.54 o 
   8   2   8      203.29      196.67     10.04 o 
   9   2   8       12.37       13.89      3.31 o 
  10   2   8        0.01       -4.62      4.62 o 
  11   2   8        0.22        0.96      4.66 o 
 -13   3   8       17.40       19.81      4.09 o 
 -12   3   8       27.74       24.96      4.44 o 
 -11   3   8       28.90       29.01      4.01 o 
 -10   3   8       29.73       27.40      3.88 o 
  -9   3   8       40.46       37.64      3.40 o 
  -8   3   8       22.23       25.13      3.09 o 
  -7   3   8       31.20       32.84      4.27 o 
  -6   3   8       48.73       48.89      4.49 o 
  -5   3   8      114.47      101.09      5.97 o 
  -4   3   8        8.00       11.10      2.18 o 
  -3   3   8      389.68      355.99      9.51 o 
  -2   3   8      406.38      385.82      9.77 o 
  -1   3   8      562.94      591.28     11.77 o 
   0   3   8      115.96      105.53      5.95 o 
   1   3   8       99.54       88.53      4.97 o 
   2   3   8      245.89      257.97      8.26 o 
   3   3   8       24.46       27.75      2.57 o 
   4   3   8        2.37        3.44      3.18 o 
   5   3   8      756.85      730.81     15.51 o 
   6   3   8       88.99       73.36      5.97 o 
   7   3   8      181.27      178.53      8.94 o 
   8   3   8        4.79        2.70      4.53 o 
   9   3   8        4.62        0.44      3.88 o 
  10   3   8        1.20       -5.01      5.01 o 
  11   3   8        6.41       15.85      3.79 o 
 -12   4   8        0.02        1.00      4.53 o 
 -11   4   8        2.74        4.88      3.27 o 
 -10   4   8        2.52       -0.83      4.48 o 
  -9   4   8        0.45       -1.13      3.74 o 
  -8   4   8       92.80       95.15      6.49 o 
  -7   4   8       85.56       86.91      6.80 o 
  -6   4   8       62.25       54.69      5.62 o 
  -5   4   8      713.45      666.71     14.76 o 
  -4   4   8      411.52      375.03     11.25 o 
  -3   4   8       47.28       41.13      4.57 o 
  -2   4   8       93.71       86.02      5.71 o 
  -1   4   8       22.34       19.21      2.57 o 
   0   4   8      125.60      130.12      4.62 o 
   1   4   8      142.28      136.03      6.81 o 
   2   4   8       82.96       93.11      5.67 o 
   3   4   8      128.84      136.29      6.67 o 
   4   4   8       10.48       13.11      2.66 o 
   5   4   8       96.67       83.34      7.06 o 
   6   4   8      109.59      111.95      7.98 o 
   7   4   8      107.78      103.57      7.76 o 
   8   4   8        0.74        3.74      3.74 o 
   9   4   8        0.70        4.14      3.96 o 
  10   4   8       15.85       16.98      4.09 o 
 -11   5   8       15.28        8.62      5.27 o 
 -10   5   8        6.11        6.36      3.44 o 
  -9   5   8       14.88       18.12      3.61 o 
  -8   5   8        3.57       -0.39      3.96 o 
  -7   5   8        0.00       -3.83      3.83 o 
  -6   5   8        0.24        1.44      3.22 o 
  -5   5   8      173.85      183.58      8.99 o 
  -4   5   8        6.92        8.06      4.88 o 
  -3   5   8      109.87      113.36      7.63 o 
  -2   5   8      244.82      223.99      9.69 o 
  -1   5   8      220.37      205.59      9.21 o 
   0   5   8       14.91       12.20      2.18 o 
   1   5   8       11.86       14.28      2.92 o 
   2   5   8        9.05       10.80      2.87 o 
   3   5   8        0.02       -0.96      3.61 o 
   4   5   8        8.58        9.49      2.79 o 
   5   5   8      192.77      196.77      9.82 o 
   6   5   8        0.53       -5.01      5.01 o 
   7   5   8       99.51       97.32      8.59 o 
   8   5   8        2.58        6.97      4.62 o 
   9   5   8        9.14        8.53      5.75 o 
  -9   6   8       26.40       34.67      4.09 o 
  -8   6   8       39.84       41.47      4.62 o 
  -7   6   8       11.45        6.92      5.36 o 
  -6   6   8      109.45      101.21      8.41 o 
  -5   6   8       66.00       48.50      6.49 o 
  -4   6   8       72.56       64.01      6.97 o 
  -3   6   8      336.25      333.01     12.24 o 
  -2   6   8      108.99       87.80      7.32 o 
  -1   6   8       13.73        6.45      4.70 o 
   0   6   8      453.34      488.96     35.13 o 
   1   6   8      173.19      162.45      9.42 o 
   2   6   8       29.39       39.59      5.23 o 
   3   6   8       50.85       58.90      5.92 o 
   4   6   8        0.11        0.83      4.62 o 
   5   6   8      107.29       98.42      8.02 o 
   6   6   8        1.38        5.92      3.31 o 
   7   6   8       17.86       24.65      4.18 o 
  -7   7   8        1.18        4.92      4.09 o 
  -6   7   8       21.89       25.39      4.22 o 
  -5   7   8        5.69       12.19      3.14 o 
  -4   7   8       10.77       11.76      3.05 o 
  -3   7   8      152.76      138.54      8.85 o 
  -2   7   8        1.40        1.65      4.62 o 
  -1   7   8        0.89       -4.09      4.88 o 
   0   7   8        0.18        0.58      3.14 o 
   1   7   8        2.41        4.83      4.92 o 
   2   7   8       24.57       24.17      3.96 o 
   3   7   8       70.98       65.18      7.84 o 
   4   7   8        6.07        7.14      4.70 o 
   5   7   8        2.07        0.00      4.27 o 
  -4   8   8       58.91       71.10      8.06 o 
  -3   8   8       16.88       17.03      4.40 o 
  -2   8   8       61.35       63.43      7.10 o 
  -1   8   8        7.40       -3.40      5.27 o 
   0   8   8       13.25       14.70      5.73 o 
   1   8   8       16.93       18.29      4.40 o 
   2   8   8        5.21        6.01      3.88 o 
 -13   1   9        4.98       -2.35      5.44 o 
 -12   1   9        6.19        4.49      5.09 o 
 -11   1   9       30.85       26.48      4.27 o 
 -10   1   9      162.38      169.28      9.64 o 
  -9   1   9       46.39       51.45      5.36 o 
  -8   1   9        4.34       -2.26      3.44 o 
  -7   1   9      352.46      343.99     10.19 o 
  -6   1   9        4.92        1.48      2.92 o 
  -5   1   9      226.71      205.07      7.47 o 
  -4   1   9        1.64       -0.96      1.92 o 
  -3   1   9       17.40       18.21      2.05 o 
  -2   1   9      106.85      112.74      5.02 o 
  -1   1   9      273.80      275.47      7.44 o 
   0   1   9       31.09       24.77      6.21 o 
   1   1   9      110.47      107.59      4.97 o 
   2   1   9      554.22      560.86     11.03 o 
   3   1   9       74.51       71.62      4.80 o 
   4   1   9      137.58      149.78      6.37 o 
   5   1   9       26.98       25.92      3.62 o 
   6   1   9        9.13        9.28      2.53 o 
   7   1   9       44.41       40.78      5.01 o 
   8   1   9        5.51        6.49      2.96 o 
   9   1   9        0.53        4.40      3.35 o 
  10   1   9       21.85       10.63      4.18 o 
  11   1   9        1.19        1.48      4.70 o 
 -13   2   9        2.31        0.00      4.62 o 
 -12   2   9        7.53        4.62      4.88 o 
 -11   2   9        4.85        6.27      3.35 o 
 -10   2   9        1.13        6.10      4.22 o 
  -9   2   9      174.20      179.22      8.77 o 
  -8   2   9       57.35       46.36      5.01 o 
  -7   2   9       63.25       51.38      5.10 o 
  -6   2   9      484.69      491.93     12.01 o 
  -5   2   9       69.80       59.10      4.49 o 
  -4   2   9       87.95      104.21      5.28 o 
  -3   2   9       25.23       22.30      2.61 o 
  -2   2   9       11.78       12.50      1.96 o 
  -1   2   9       34.67       41.08      3.79 o 
   0   2   9      371.40      369.89      6.49 o 
   1   2   9      595.95      611.41     11.83 o 
   2   2   9        0.24       -1.48      2.44 o 
   3   2   9       74.04       81.56      5.32 o 
   4   2   9       11.34        7.27      2.13 o 
   5   2   9        1.82        1.96      2.57 o 
   6   2   9        0.23        0.30      3.31 o 
   7   2   9       58.61       46.84      6.01 o 
   8   2   9       12.84        6.40      3.48 o 
   9   2   9        1.14       -3.66      4.27 o 
  10   2   9       59.50       54.59      6.32 o 
  11   2   9        0.34       -1.00      4.79 o 
 -12   3   9       59.76       62.12      8.02 o 
 -11   3   9        3.66        4.44      4.70 o 
 -10   3   9      142.44      138.14      8.94 o 
  -9   3   9        1.21        1.83      3.61 o 
  -8   3   9       27.37       22.87      3.27 o 
  -7   3   9        7.36        3.74      3.66 o 
  -6   3   9      182.78      173.79      7.68 o 
  -5   3   9      101.62      111.93      6.24 o 
  -4   3   9      100.39      100.55      5.58 o 
  -3   3   9      145.73      128.46      6.28 o 
  -2   3   9       11.97       16.20      2.35 o 
  -1   3   9       74.64       68.70      5.10 o 
   0   3   9        0.36        0.08      1.81 o 
   1   3   9       60.57       71.04      5.06 o 
   2   3   9      139.57      135.38      6.41 o 
   3   3   9       27.74       31.71      4.40 o 
   4   3   9      125.10      120.89      6.93 o 
   5   3   9      145.86      139.36      7.81 o 
   6   3   9       53.05       52.76      5.93 o 
   7   3   9        0.96        2.57      3.83 o 
   8   3   9        0.13       -4.31      4.31 o 
   9   3   9        3.10        3.53      4.35 o 
  10   3   9        2.73        5.31      5.14 o 
 -12   4   9        0.26        1.05      4.79 o 
 -11   4   9       19.75       22.60      3.75 o 
 -10   4   9        2.01       -0.83      4.22 o 
  -9   4   9       29.38       29.09      3.62 o 
  -8   4   9        0.41        1.87      3.66 o 
  -7   4   9        2.86       -2.00      3.66 o 
  -6   4   9        2.19        6.66      2.26 o 
  -5   4   9        7.19        9.67      3.00 o 
  -4   4   9      103.75      106.12      6.71 o 
  -3   4   9      518.00      487.96     12.49 o 
  -2   4   9        1.28        1.65      2.83 o 
  -1   4   9      306.07      292.52      9.62 o 
   0   4   9       74.84       76.88      4.08 o 
   1   4   9       12.29       18.20      2.44 o 
   2   4   9        1.39        0.00      2.35 o 
   3   4   9        9.80       10.63      2.70 o 
   4   4   9        1.87        4.35      2.53 o 
   5   4   9      211.42      196.61      9.21 o 
   6   4   9       17.70       25.35      3.57 o 
   7   4   9        0.01        0.78      4.09 o 
   8   4   9        0.01       -1.70      3.83 o 
   9   4   9        3.05        4.75      5.05 o 
 -11   5   9        1.89       -3.00      5.36 o 
 -10   5   9       14.02       18.25      3.53 o 
  -9   5   9       13.38       14.07      3.40 o 
  -8   5   9        2.05        2.92      2.83 o 
  -7   5   9        8.97        3.14      4.31 o 
  -6   5   9        9.49       10.49      3.14 o 
  -5   5   9        2.19        6.31      4.31 o 
  -4   5   9      233.35      199.47     10.00 o 
  -3   5   9      537.65      496.47     13.84 o 
  -2   5   9       23.00       24.70      3.14 o 
  -1   5   9      702.17      671.00     15.94 o 
   0   5   9       51.34       58.59      3.94 o 
   1   5   9      399.61      415.90     12.95 o 
   2   5   9      376.69      391.57     12.37 o 
   3   5   9        7.57        4.92      4.05 o 
   4   5   9       99.52      102.26      7.15 o 
   5   5   9      254.41      246.04     11.22 o 
   6   5   9       64.76       78.25      7.71 o 
   7   5   9        2.04        5.79      5.27 o 
   8   5   9        2.43       -1.87      5.18 o 
  -9   6   9        9.25        6.01      5.49 o 
  -8   6   9        4.27        1.39      5.09 o 
  -7   6   9       19.81       20.90      3.75 o 
  -6   6   9       28.52       16.68      4.05 o 
  -5   6   9       39.42       32.02      3.96 o 
  -4   6   9       43.93       46.04      4.31 o 
  -3   6   9       79.64       67.46      7.19 o 
  -2   6   9       33.54       36.72      5.05 o 
  -1   6   9      129.63      127.71      8.59 o 
   0   6   9       20.34       23.13      2.69 o 
   1   6   9      167.90      177.35      9.81 o 
   2   6   9        4.07        6.36      4.83 o 
   3   6   9       39.89       41.25      4.31 o 
   4   6   9        0.51        4.66      4.40 o 
   5   6   9       28.34       17.86      4.05 o 
   6   6   9        2.06        3.05      3.48 o 
   7   6   9       16.55        4.01      6.05 o 
  -7   7   9        9.55       11.37      3.66 o 
  -6   7   9       16.76       17.42      3.44 o 
  -5   7   9        4.36        3.74      5.01 o 
  -4   7   9        0.33        6.31      4.48 o 
  -3   7   9        6.99        5.31      4.62 o 
  -2   7   9       18.45       13.02      3.48 o 
  -1   7   9        8.58       -2.96      4.96 o 
   0   7   9       22.19       21.92      2.89 o 
   1   7   9       42.69       44.47      6.14 o 
   2   7   9       15.51       20.12      4.31 o 
   3   7   9        0.44       -0.91      4.96 o 
   4   7   9        0.97       -1.44      5.40 o 
   5   7   9        0.04       -1.00      4.83 o 
  -2   8   9        2.20        3.00      5.05 o 
  -1   8   9       10.55       13.15      4.35 o 
   0   8   9        7.97        8.22      4.06 o 
 -13   0  10      156.07      148.25     10.99 o 
 -12   0  10        0.05       -5.18      5.18 o 
 -11   0  10      341.99      404.31     14.29 o 
 -10   0  10      404.89      421.73     13.86 o 
  -9   0  10        0.02        2.35      3.70 o 
  -8   0  10      322.79      318.59     10.93 o 
  -7   0  10       65.85       58.48      5.19 o 
  -6   0  10       22.91       20.86      2.53 o 
  -5   0  10       14.69       15.98      2.05 o 
  -4   0  10       26.50       25.31      3.40 o 
  -3   0  10        6.02        8.54      1.87 o 
  -2   0  10     2677.77     2784.63     24.46 o 
  -1   0  10      126.05      131.05      5.59 o 
   0   0  10      127.05      114.24      3.56 o 
   1   0  10      274.31      275.40      7.87 o 
   2   0  10        0.95        2.79      2.22 o 
   3   0  10      277.89      245.45      8.13 o 
   4   0  10       44.96       49.15      4.31 o 
   5   0  10       74.36       51.52      4.71 o 
   6   0  10      111.40      119.73      7.06 o 
   7   0  10       39.71       32.10      3.18 o 
   8   0  10       41.24       32.02      3.70 o 
   9   0  10        7.82        4.57      4.40 o 
  10   0  10        6.04        8.71      3.53 o 
  11   0  10        3.85        2.00      4.57 o 
 -13   1  10        1.06       -2.87      4.40 o 
 -12   1  10        0.01       -4.88      4.88 o 
 -11   1  10        3.09        7.05      4.66 o 
 -10   1  10       23.68       27.35      3.75 o 
  -9   1  10        0.02       -0.96      3.83 o 
  -8   1  10      513.25      522.53     13.76 o 
  -7   1  10        1.18       -2.92      3.27 o 
  -6   1  10      113.02       89.05      5.93 o 
  -5   1  10      492.76      486.19     11.45 o 
  -4   1  10      450.64      417.95     10.04 o 
  -3   1  10      585.71      560.26     11.25 o 
  -2   1  10      412.04      389.67      9.30 o 
  -1   1  10        6.67        5.49      1.74 o 
   0   1  10      706.33      720.88      8.89 o 
   1   1  10      103.02      115.19      5.54 o 
   2   1  10      263.82      288.37      8.53 o 
   3   1  10      483.01      427.89     10.52 o 
   4   1  10        5.45        1.79      3.27 o 
   5   1  10       62.35       53.82      5.14 o 
   6   1  10      136.75      138.12      7.59 o 
   7   1  10      219.66      209.07      9.21 o 
   8   1  10        8.03        5.31      3.96 o 
   9   1  10       42.27       40.51      4.36 o 
  10   1  10        6.71        5.31      3.05 o 
  11   1  10        8.13        8.93      3.83 o 
 -13   2  10        0.21        5.70      3.09 o 
 -12   2  10        3.40        6.14      4.79 o 
 -11   2  10        1.76       -4.44      4.44 o 
 -10   2  10       20.82       28.57      3.66 o 
  -9   2  10       10.86        9.45      3.00 o 
  -8   2  10        7.39       10.15      2.61 o 
  -7   2  10        5.34        3.00      3.44 o 
  -6   2  10      295.42      293.92      9.84 o 
  -5   2  10       37.65       42.08      4.10 o 
  -4   2  10       84.62       68.58      4.93 o 
  -3   2  10        5.32        4.14      2.74 o 
  -2   2  10      100.41      103.01      5.28 o 
  -1   2  10        1.40        2.83      2.09 o 
   0   2  10      356.06      359.99      6.63 o 
   1   2  10      405.92      438.36     10.56 o 
   2   2  10      205.53      217.75      7.69 o 
   3   2  10       92.45       97.61      5.84 o 
   4   2  10       21.81       21.17      2.87 o 
   5   2  10       49.59       51.98      5.32 o 
   6   2  10       16.27       16.64      2.96 o 
   7   2  10       49.56       42.91      3.92 o 
   8   2  10        0.00       -3.96      3.96 o 
   9   2  10        0.04        2.83      3.00 o 
  10   2  10        7.76        6.71      5.40 o 
 -12   3  10        5.71       14.63      3.70 o 
 -11   3  10        0.46       -1.74      4.01 o 
 -10   3  10       12.77        5.40      4.92 o 
  -9   3  10        6.27        5.18      2.96 o 
  -8   3  10        3.81        7.23      2.57 o 
  -7   3  10       41.92       34.24      4.57 o 
  -6   3  10      117.67      116.43      6.93 o 
  -5   3  10      369.12      342.78     10.89 o 
  -4   3  10       17.70       18.38      2.48 o 
  -3   3  10      158.61      166.79      7.42 o 
  -2   3  10      229.68      226.06      7.95 o 
  -1   3  10       38.34       40.21      3.70 o 
   0   3  10       27.77       36.61      2.81 o 
   1   3  10       20.41       30.66      3.75 o 
   2   3  10        0.37        5.62      2.31 o 
   3   3  10      112.09      103.21      6.41 o 
   4   3  10      230.88      214.04      9.30 o 
   5   3  10      271.81      265.73     10.40 o 
   6   3  10        6.82        6.01      4.62 o 
   7   3  10        2.00        5.75      4.05 o 
   8   3  10        0.04        0.22      2.79 o 
   9   3  10        0.17       -0.91      3.09 o 
  10   3  10       25.52       28.48      4.44 o 
 -11   4  10       43.20       39.29      4.75 o 
 -10   4  10       20.72       17.12      3.48 o 
  -9   4  10        0.12       -0.39      3.74 o 
  -8   4  10      160.73      138.74      8.59 o 
  -7   4  10      222.15      200.82      9.78 o 
  -6   4  10        0.84       -2.26      4.01 o 
  -5   4  10      217.06      219.88      9.65 o 
  -4   4  10       69.15       65.11      5.93 o 
  -3   4  10      199.99      189.53      8.56 o 
  -2   4  10      172.00      167.57      7.90 o 
  -1   4  10        2.70        0.57      3.14 o 
   0   4  10        4.18        1.30      2.52 o 
   1   4  10       93.48       92.90      6.15 o 
   2   4  10      135.25      124.65      7.33 o 
   3   4  10       25.35       15.77      2.92 o 
   4   4  10        4.28        6.14      4.18 o 
   5   4  10       72.36       71.03      6.67 o 
   6   4  10      225.61      238.98     10.74 o 
   7   4  10        0.02       -3.70      4.35 o 
   8   4  10        0.02       -4.01      4.96 o 
   9   4  10        0.07        1.48      4.62 o 
 -10   5  10        8.68        6.14      3.35 o 
  -9   5  10       10.25       11.98      3.31 o 
  -8   5  10       13.08       16.98      3.31 o 
  -7   5  10       65.34       55.51      6.67 o 
  -6   5  10        0.50        3.83      2.66 o 
  -5   5  10      118.81      110.69      8.02 o 
  -4   5  10       92.61       72.53      7.41 o 
  -3   5  10       18.49       13.37      3.35 o 
  -2   5  10        2.84        3.14      2.92 o 
  -1   5  10       10.43       12.72      2.79 o 
   0   5  10      142.64      154.61      5.88 o 
   1   5  10      155.99      163.70      8.64 o 
   2   5  10       20.41       22.04      3.79 o 
   3   5  10        3.59        6.27      3.92 o 
   4   5  10        6.17        6.97      4.83 o 
   5   5  10        1.40       -2.00      5.01 o 
   6   5  10        0.85        3.05      4.88 o 
   7   5  10       21.65       23.95      3.88 o 
   8   5  10       25.64       35.28      4.66 o 
  -9   6  10        7.29        3.09      5.62 o 
  -8   6  10        2.31       -2.35      5.14 o 
  -7   6  10       13.33       14.41      3.75 o 
  -6   6  10      115.37      106.32      8.63 o 
  -5   6  10        7.19        7.14      4.57 o 
  -4   6  10        7.66        8.80      3.18 o 
  -3   6  10       82.70       76.39      7.23 o 
  -2   6  10       11.53       12.41      3.31 o 
  -1   6  10       24.09       17.07      3.61 o 
   0   6  10       90.49      116.57      8.17 o 
   1   6  10        0.36        3.61      4.27 o 
   2   6  10       44.14       36.55      4.31 o 
   3   6  10      208.24      210.17     10.51 o 
   4   6  10        3.49        6.62      5.36 o 
   5   6  10       10.00        9.49      3.40 o 
   6   6  10        7.07        7.84      5.18 o 
  -6   7  10        0.13        1.00      3.40 o 
  -5   7  10        0.37       -4.27      4.27 o 
  -4   7  10       12.29       14.76      3.27 o 
  -3   7  10       14.17       17.29      3.48 o 
  -2   7  10       11.75       14.50      3.35 o 
  -1   7  10        3.40        6.44      4.70 o 
   0   7  10       84.08       72.51      7.71 o 
   1   7  10        2.56        6.58      4.92 o 
   2   7  10        1.21        1.92      4.79 o 
   3   7  10        0.93        8.36      5.23 o 
   4   7  10        8.86        9.41      4.35 o 
 -13   1  11        6.32        6.18      3.79 o 
 -12   1  11        7.12       14.54      3.27 o 
 -11   1  11        6.33        3.44      4.22 o 
 -10   1  11       16.91       13.28      3.61 o 
  -9   1  11      136.29      152.89      8.63 o 
  -8   1  11      170.03      170.33      8.73 o 
  -7   1  11      217.44      226.25      9.08 o 
  -6   1  11      417.76      407.88     11.82 o 
  -5   1  11       10.20       10.02      2.31 o 
  -4   1  11        0.20        2.44      2.44 o 
  -3   1  11      120.81      105.13      5.93 o 
  -2   1  11      255.78      271.87      8.35 o 
  -1   1  11       14.31       11.45      1.83 o 
   0   1  11       33.73       48.05      8.80 o 
   1   1  11       74.79       84.57      5.36 o 
   2   1  11       85.66       89.15      5.45 o 
   3   1  11      118.52      122.55      6.41 o 
   4   1  11      205.53      184.80      7.73 o 
   5   1  11        3.55        2.74      2.92 o 
   6   1  11        0.12       -0.35      3.96 o 
   7   1  11        9.02        6.53      2.96 o 
   8   1  11       21.40       18.25      3.40 o 
   9   1  11        3.33        6.40      3.48 o 
  10   1  11        0.96        0.00      4.48 o 
 -12   2  11        0.17       -4.35      4.35 o 
 -11   2  11        9.81       11.50      3.18 o 
 -10   2  11        3.81        3.27      3.88 o 
  -9   2  11       30.18       32.71      3.35 o 
  -8   2  11        0.02        2.74      3.79 o 
  -7   2  11       97.56       87.80      6.80 o 
  -6   2  11       22.22       22.34      2.74 o 
  -5   2  11       20.84       22.30      2.48 o 
  -4   2  11       96.57       84.41      5.58 o 
  -3   2  11       12.66       17.20      2.13 o 
  -2   2  11        1.17        2.92      2.05 o 
  -1   2  11       64.62       63.85      4.66 o 
   0   2  11       50.38       47.24      3.03 o 
   1   2  11        9.10        4.96      3.00 o 
   2   2  11        6.08        4.92      2.31 o 
   3   2  11       32.02       29.75      3.31 o 
   4   2  11      226.68      231.67      9.39 o 
   5   2  11        0.11       -1.26      3.27 o 
   6   2  11        0.01       -0.35      3.83 o 
   7   2  11        1.85        3.79      3.66 o 
   8   2  11        0.28        6.27      4.14 o 
   9   2  11       52.97       54.89      6.71 o 
  10   2  11       20.56       20.56      4.05 o 
 -12   3  11        2.57        6.62      4.70 o 
 -11   3  11       16.25        8.88      5.40 o 
 -10   3  11        0.96        5.79      2.96 o 
  -9   3  11      166.45      142.19      8.72 o 
  -8   3  11       21.10       20.56      3.22 o 
  -7   3  11      111.10       96.17      7.02 o 
  -6   3  11       26.03       31.40      3.35 o 
  -5   3  11      162.23      157.29      7.90 o 
  -4   3  11       51.34       55.68      4.84 o 
  -3   3  11        1.95        5.05      1.96 o 
  -2   3  11       33.18       39.77      4.09 o 
  -1   3  11       13.66       15.33      2.48 o 
   0   3  11       36.97       35.89      3.22 o 
   1   3  11        3.42        3.05      2.87 o 
   2   3  11       18.64       23.65      2.66 o 
   3   3  11      153.19      157.13      7.59 o 
   4   3  11       96.04      105.01      7.32 o 
   5   3  11        3.27       -2.70      4.53 o 
   6   3  11        0.12       -3.70      3.70 o 
   7   3  11        1.15        3.66      3.53 o 
   8   3  11        0.42        5.97      3.09 o 
   9   3  11        6.04       11.10      3.05 o 
 -11   4  11        0.32        2.48      4.22 o 
 -10   4  11        3.81        4.40      3.31 o 
  -9   4  11        2.79       -2.05      4.27 o 
  -8   4  11        1.35        0.78      3.61 o 
  -7   4  11       11.84        2.26      4.44 o 
  -6   4  11      230.62      223.19      9.95 o 
  -5   4  11       61.40       52.55      6.01 o 
  -4   4  11       71.86       53.12      5.27 o 
  -3   4  11       31.32       29.40      3.35 o 
  -2   4  11        5.86       -0.87      3.18 o 
  -1   4  11       62.94       60.74      5.23 o 
   0   4  11       86.41       93.05      4.50 o 
   1   4  11      341.06      335.53     11.02 o 
   2   4  11      348.73      330.54     11.58 o 
   3   4  11        0.02        3.74      3.09 o 
   4   4  11      156.91      155.66      9.25 o 
   5   4  11      117.65      108.33      7.63 o 
   6   4  11       11.36        6.14      4.75 o 
   7   4  11        0.48       -3.00      4.18 o 
   8   4  11        1.48        0.96      4.88 o 
 -10   5  11        0.08        4.05      4.53 o 
  -9   5  11        1.81        8.32      3.00 o 
  -8   5  11        0.75       -4.14      4.14 o 
  -7   5  11        5.42        4.62      4.09 o 
  -6   5  11       11.04       12.89      3.31 o 
  -5   5  11      137.04      128.46      8.63 o 
  -4   5  11        0.40       -2.44      3.83 o 
  -3   5  11      159.13      164.00      8.72 o 
  -2   5  11       61.58       64.49      6.06 o 
  -1   5  11        3.47        5.36      3.74 o 
   0   5  11       65.00       68.08      4.49 o 
   1   5  11      203.62      183.71      9.43 o 
   2   5  11      405.03      430.23     13.69 o 
   3   5  11       13.09       11.24      3.48 o 
   4   5  11       58.52       49.97      6.62 o 
   5   5  11       99.10       99.46      7.89 o 
   6   5  11       12.74        7.05      3.88 o 
   7   5  11       24.66       25.00      4.01 o 
  -8   6  11        2.78        6.97      4.79 o 
  -7   6  11       35.08       35.98      4.70 o 
  -6   6  11       38.42       32.23      4.57 o 
  -5   6  11       69.74       61.13      6.58 o 
  -4   6  11       19.94       19.34      3.83 o 
  -3   6  11       18.09       17.25      3.44 o 
  -2   6  11        0.06        1.26      3.66 o 
  -1   6  11        0.00        3.70      4.57 o 
   0   6  11        0.08        1.78      2.94 o 
   1   6  11       21.02       14.94      3.75 o 
   2   6  11       56.56       52.15      6.93 o 
   3   6  11        0.30       -3.00      4.79 o 
   4   6  11       92.90      100.28      8.19 o 
   5   6  11        0.00        0.26      3.79 o 
   6   6  11        0.69       -3.96      5.40 o 
  -6   7  11        0.94        6.97      3.57 o 
  -5   7  11        2.27        5.01      5.01 o 
  -4   7  11       21.87       28.35      4.31 o 
  -3   7  11        5.24        1.44      4.96 o 
  -2   7  11        1.54       -1.35      4.09 o 
  -1   7  11       16.84       23.17      3.79 o 
   0   7  11        0.01       -3.71      3.71 o 
   1   7  11        2.43        4.88      4.70 o 
   2   7  11       14.37       12.41      4.01 o 
   3   7  11       29.26       36.19      4.62 o 
 -13   0  12       56.94       72.66      7.80 o 
 -12   0  12        1.52        1.44      5.66 o 
 -11   0  12       49.37       69.66      6.58 o 
 -10   0  12       65.52       59.00      7.19 o 
  -9   0  12      259.96      244.82     11.53 o 
  -8   0  12     1469.56     1547.49     24.48 o 
  -7   0  12      537.81      552.94     14.24 o 
  -6   0  12      136.54      107.43      6.67 o 
  -5   0  12      583.25      536.66     12.73 o 
  -4   0  12       95.24       92.26      5.71 o 
  -3   0  12       75.22       70.01      4.93 o 
  -2   0  12        1.32        1.18      2.31 o 
  -1   0  12       17.86       22.95      2.48 o 
   0   0  12     1199.17     1159.67     12.45 o 
   1   0  12     1594.40     1618.78     20.97 o 
   2   0  12      478.54      485.79     12.01 o 
   3   0  12      124.45      137.77      6.89 o 
   4   0  12       40.85       39.82      5.40 o 
   5   0  12      117.18       94.35      6.71 o 
   6   0  12       34.97       31.14      3.31 o 
   7   0  12        0.00       -3.35      3.61 o 
   8   0  12       60.10       47.75      6.14 o 
   9   0  12        3.76        7.36      3.27 o 
  10   0  12        0.08        0.52      3.53 o 
 -13   1  12        0.14        0.00      4.27 o 
 -12   1  12        7.11       12.80      2.70 o 
 -11   1  12        0.24        3.96      3.83 o 
 -10   1  12        0.02        2.83      3.48 o 
  -9   1  12        0.39       -4.09      4.09 o 
  -8   1  12       21.41       27.09      3.48 o 
  -7   1  12       55.66       66.27      5.84 o 
  -6   1  12       21.72       24.04      3.01 o 
  -5   1  12       37.43       40.08      4.36 o 
  -4   1  12        2.21       -0.48      2.53 o 
  -3   1  12      430.33      413.43     10.86 o 
  -2   1  12       15.75        9.54      2.05 o 
  -1   1  12       68.97       79.59      5.01 o 
   0   1  12       59.07       57.79      3.86 o 
   1   1  12      141.68      125.43      6.46 o 
   2   1  12        7.61       10.71      2.53 o 
   3   1  12      142.40      151.02      7.55 o 
   4   1  12       61.76       60.83      5.40 o 
   5   1  12      170.99      159.72      8.16 o 
   6   1  12      224.10      208.46      9.91 o 
   7   1  12       53.48       61.91      6.06 o 
   8   1  12        1.55       -4.22      4.22 o 
   9   1  12        4.11       -0.44      4.57 o 
  10   1  12        2.01        4.09      4.53 o 
 -12   2  12        1.14        4.48      4.62 o 
 -11   2  12        1.44        8.45      3.14 o 
 -10   2  12        0.00        3.35      3.92 o 
  -9   2  12       46.82       41.69      3.83 o 
  -8   2  12        0.01        0.35      3.53 o 
  -7   2  12      433.91      451.47     13.13 o 
  -6   2  12       30.98       33.10      4.62 o 
  -5   2  12        0.33       -2.18      3.05 o 
  -4   2  12       56.53       53.77      5.23 o 
  -3   2  12        5.46        8.62      2.13 o 
  -2   2  12        1.10        2.87      2.31 o 
  -1   2  12        3.13        2.61      2.53 o 
   0   2  12        3.99        2.07      2.35 o 
   1   2  12       15.00       14.89      2.48 o 
   2   2  12      212.31      231.31      8.99 o 
   3   2  12      699.52      706.46     15.33 o 
   4   2  12        0.92        3.18      3.70 o 
   5   2  12       15.31        9.58      3.05 o 
   6   2  12      109.36      107.32      7.72 o 
   7   2  12        7.21        5.62      2.92 o 
   8   2  12        3.41       -2.13      3.96 o 
   9   2  12        3.12       -0.96      4.96 o 
 -12   3  12        1.19       -2.00      5.23 o 
 -11   3  12        0.01        3.83      3.96 o 
 -10   3  12       10.71        3.14      5.01 o 
  -9   3  12       14.04       13.20      3.27 o 
  -8   3  12       53.36       57.60      5.71 o 
  -7   3  12        6.45        6.10      4.09 o 
  -6   3  12        1.11        0.35      3.83 o 
  -5   3  12      251.01      243.78      9.74 o 
  -4   3  12        8.74        4.92      3.53 o 
  -3   3  12        1.97        5.05      2.09 o 
  -2   3  12       39.75       38.25      4.27 o 
  -1   3  12        4.78        1.74      3.27 o 
   0   3  12       24.47       28.22      2.05 o 
   1   3  12       12.00       10.45      2.48 o 
   2   3  12        3.15        0.00      3.35 o 
   3   3  12       20.00       24.39      3.27 o 
   4   3  12      332.69      337.72     11.71 o 
   5   3  12      169.92      183.12      9.42 o 
   6   3  12       14.55       11.28      3.09 o 
   7   3  12        0.98        0.00      4.48 o 
   8   3  12        0.10       -0.91      3.79 o 
   9   3  12        0.18       -1.48      4.44 o 
 -11   4  12       19.98       24.74      3.61 o 
 -10   4  12        4.36        2.39      4.53 o 
  -9   4  12       14.56       13.41      3.61 o 
  -8   4  12        7.01        6.49      2.92 o 
  -7   4  12       14.99       17.77      3.40 o 
  -6   4  12        8.60        4.14      4.57 o 
  -5   4  12      470.52      415.30     13.70 o 
  -4   4  12        0.77       -1.61      3.57 o 
  -3   4  12       30.24       33.50      4.66 o 
  -2   4  12       69.81       64.32      5.84 o 
  -1   4  12        0.03        0.65      2.48 o 
   0   4  12      318.41      287.19      7.62 o 
   1   4  12        8.43       14.15      2.87 o 
   2   4  12      128.66      144.72      8.28 o 
   3   4  12      292.66      277.84     11.09 o 
   4   4  12      168.78      169.46      9.81 o 
   5   4  12       22.04       11.72      4.40 o 
   6   4  12       30.61       30.62      3.88 o 
   7   4  12        0.00       -4.53      5.14 o 
   8   4  12        9.16        9.49      5.88 o 
 -10   5  12       21.52       16.20      4.27 o 
  -9   5  12        5.94        5.40      4.92 o 
  -8   5  12        1.10        1.39      4.31 o 
  -7   5  12       13.02       16.07      3.83 o 
  -6   5  12       28.93       28.35      4.14 o 
  -5   5  12       71.37       61.74      6.41 o 
  -4   5  12        0.60       -1.09      4.18 o 
  -3   5  12        4.67        5.83      4.18 o 
  -2   5  12        0.29        1.52      3.70 o 
  -1   5  12       11.64       10.89      3.09 o 
   0   5  12        1.00        2.63      2.36 o 
   1   5  12        5.96        6.53      4.40 o 
   2   5  12       10.31        2.35      4.92 o 
   3   5  12       86.63       81.80      7.32 o 
   4   5  12       87.88       89.34      7.97 o 
   5   5  12        0.07       -1.31      4.83 o 
   6   5  12        0.14        0.48      5.49 o 
   7   5  12        1.11        6.57      5.14 o 
  -8   6  12        6.15       12.11      3.74 o 
  -7   6  12       18.53       23.87      3.92 o 
  -6   6  12        1.92       10.19      3.31 o 
  -5   6  12        0.67        0.00      4.27 o 
  -4   6  12       36.95       32.93      4.31 o 
  -3   6  12       15.13       17.64      3.57 o 
  -2   6  12        2.50       -1.65      3.40 o 
  -1   6  12        1.03        3.44      4.27 o 
   0   6  12       93.57       98.48      5.68 o 
   1   6  12        2.41        2.22      5.14 o 
   2   6  12       17.97       22.78      3.96 o 
   3   6  12       12.86       12.76      3.75 o 
   4   6  12        4.15        8.67      5.40 o 
   5   6  12      166.66      212.10     12.25 o 
  -5   7  12       10.02       10.67      3.48 o 
  -4   7  12        1.26       -3.40      4.27 o 
  -3   7  12       10.13       14.54      3.57 o 
  -2   7  12        3.91        3.57      3.74 o 
  -1   7  12        0.00        3.48      4.88 o 
   0   7  12        9.95       14.39      5.14 o 
   1   7  12        6.18        7.10      5.70 o 
   2   7  12       84.18       73.25      8.37 o 
 -12   1  13        2.99        5.49      4.70 o 
 -11   1  13        3.53        1.83      4.70 o 
 -10   1  13       14.43       15.63      3.66 o 
  -9   1  13        5.47        0.39      4.05 o 
  -8   1  13       42.25       45.04      5.97 o 
  -7   1  13        2.46       -2.53      3.48 o 
  -6   1  13      132.59      130.71      7.28 o 
  -5   1  13       26.79       28.53      3.48 o 
  -4   1  13      321.23      310.62     10.32 o 
  -3   1  13       26.34       29.49      4.05 o 
  -2   1  13       22.55       24.04      3.35 o 
  -1   1  13        0.80        0.52      2.61 o 
   0   1  13        3.72       -0.41      2.26 o 
   1   1  13       76.08       73.66      5.36 o 
   2   1  13       49.38       39.82      5.36 o 
   3   1  13       58.22       55.77      6.10 o 
   4   1  13       16.09       17.07      3.00 o 
   5   1  13       41.89       35.11      3.83 o 
   6   1  13       20.92       19.64      3.22 o 
   7   1  13       31.62       24.22      3.70 o 
   8   1  13        0.39        3.57      4.44 o 
   9   1  13        3.89       13.19      3.27 o 
 -12   2  13        8.91       15.11      3.35 o 
 -11   2  13        3.33        4.27      4.57 o 
 -10   2  13       17.17       14.63      3.61 o 
  -9   2  13        1.31        0.39      4.22 o 
  -8   2  13        0.20        3.00      3.74 o 
  -7   2  13      196.86      186.16      9.47 o 
  -6   2  13       42.32       43.08      3.79 o 
  -5   2  13       39.67       37.68      4.62 o 
  -4   2  13        8.53       10.54      2.26 o 
  -3   2  13        3.80        2.61      3.05 o 
  -2   2  13        0.58       -2.13      2.35 o 
  -1   2  13       19.54       18.55      2.26 o 
   0   2  13       14.03       13.61      1.73 o 
   1   2  13        2.25        3.53      2.48 o 
   2   2  13        0.20        0.00      3.61 o 
   3   2  13        3.29        5.14      3.83 o 
   4   2  13       11.97        9.23      2.83 o 
   5   2  13       12.50        7.84      3.09 o 
   6   2  13        0.52       -0.39      3.96 o 
   7   2  13       28.58       37.50      4.27 o 
   8   2  13        3.96        1.39      5.27 o 
   9   2  13        4.11        5.05      5.05 o 
 -11   3  13        9.95       16.63      3.70 o 
 -10   3  13        0.89        0.48      4.96 o 
  -9   3  13        3.64        1.74      4.18 o 
  -8   3  13        4.56        0.39      4.53 o 
  -7   3  13      188.27      169.72      8.86 o 
  -6   3  13       67.62       47.37      6.10 o 
  -5   3  13        5.91        0.70      3.88 o 
  -4   3  13       63.10       42.49      5.14 o 
  -3   3  13       19.93       18.03      2.57 o 
  -2   3  13        0.20       -0.61      3.18 o 
  -1   3  13        0.56        1.22      3.22 o 
   0   3  13        3.24        2.66      2.23 o 
   1   3  13       12.92       11.71      2.57 o 
   2   3  13       80.23       86.86      6.15 o 
   3   3  13       63.11       67.54      6.19 o 
   4   3  13       18.50       23.17      3.61 o 
   5   3  13       28.02       21.69      3.79 o 
   6   3  13        9.09        9.84      3.22 o 
   7   3  13        0.07       -0.87      4.14 o 
   8   3  13        4.07        0.48      5.09 o 
 -10   4  13        3.46        4.96      4.66 o 
  -9   4  13        2.76        6.27      2.74 o 
  -8   4  13        6.94        3.92      4.96 o 
  -7   4  13        6.74        6.62      4.62 o 
  -6   4  13        2.19        4.75      4.09 o 
  -5   4  13      158.60      155.66      9.16 o 
  -4   4  13       11.76        6.79      3.00 o 
  -3   4  13       49.53       47.62      5.36 o 
  -2   4  13        0.01       -3.31      3.44 o 
  -1   4  13        0.51        2.44      3.22 o 
   0   4  13        7.99        4.49      3.07 o 
   1   4  13        0.51       -1.39      3.57 o 
   2   4  13      159.95      165.83      8.77 o 
   3   4  13       20.38        5.40      5.84 o 
   4   4  13       42.30       37.98      4.31 o 
   5   4  13       88.81      105.07      7.89 o 
   6   4  13        0.23        0.44      5.36 o 
   7   4  13       39.07       46.43      4.49 o 
  -9   5  13        0.01       -3.40      4.70 o 
  -8   5  13        0.40        0.48      3.96 o 
  -7   5  13        0.03       -0.44      3.66 o 
  -6   5  13       71.95       72.16      7.71 o 
  -5   5  13       38.35       32.45      4.05 o 
  -4   5  13       30.78       26.39      3.75 o 
  -3   5  13       36.76       33.58      3.83 o 
  -2   5  13        0.07        2.00      3.88 o 
  -1   5  13        0.01       -0.74      3.53 o 
   0   5  13       17.48       15.55      2.28 o 
   1   5  13       24.48       15.20      3.53 o 
   2   5  13        0.81        0.22      2.92 o 
   3   5  13        4.57        4.09      3.40 o 
   4   5  13       35.04       37.55      4.36 o 
   5   5  13       20.18       20.56      4.22 o 
   6   5  13        2.56       -0.96      5.53 o 
  -7   6  13        9.49        7.66      5.53 o 
  -6   6  13        1.14       -1.87      4.18 o 
  -5   6  13       27.08       29.83      4.05 o 
  -4   6  13        1.56        0.00      4.44 o 
  -3   6  13        9.45        7.45      4.53 o 
  -2   6  13        0.63        5.49      3.53 o 
  -1   6  13       17.03       19.38      3.61 o 
   0   6  13       12.25       11.75      2.48 o 
   1   6  13        2.69        1.39      4.96 o 
   2   6  13       10.53        7.10      5.36 o 
   3   6  13        0.15        3.88      4.83 o 
   4   6  13       38.80       40.38      5.23 o 
  -4   7  13       11.91        8.06      6.23 o 
  -3   7  13       32.24       29.05      4.53 o 
  -2   7  13        6.14        7.36      5.36 o 
  -1   7  13       15.38       16.98      3.57 o 
   0   7  13        2.36        6.16      3.39 o 
 -12   0  14        7.57       11.45      3.70 o 
 -11   0  14        0.00       -1.79      4.53 o 
 -10   0  14        5.64        6.53      4.31 o 
  -9   0  14       57.55       65.13      6.75 o 
  -8   0  14      271.58      286.55     11.66 o 
  -7   0  14       45.23       44.57      6.23 o 
  -6   0  14      907.37      883.44     18.17 o 
  -5   0  14     1802.08     1797.71     25.04 o 
  -4   0  14      113.23      140.84      7.50 o 
  -3   0  14      464.01      422.53     12.13 o 
  -2   0  14      849.04      858.09     16.81 o 
  -1   0  14       26.62       25.18      2.83 o 
   0   0  14      268.64      276.04      6.94 o 
   1   0  14       17.45       17.73      2.83 o 
   2   0  14       57.61       45.84      5.36 o 
   3   0  14     1170.37     1126.10     20.69 o 
   4   0  14      208.42      223.62      9.73 o 
   5   0  14        0.62        3.31      3.31 o 
   6   0  14       32.36       35.76      3.79 o 
   7   0  14        6.56       10.32      3.09 o 
   8   0  14        0.31        2.35      4.27 o 
   9   0  14        0.64        0.00      4.05 o 
 -12   1  14       15.85       15.20      4.09 o 
 -11   1  14        2.78        2.39      4.01 o 
 -10   1  14        3.11       -0.83      5.23 o 
  -9   1  14        0.02        2.87      3.00 o 
  -8   1  14       18.43       14.42      3.57 o 
  -7   1  14       57.73       59.87      6.54 o 
  -6   1  14       27.53       36.89      4.83 o 
  -5   1  14       17.59       19.77      2.87 o 
  -4   1  14        2.06       -3.35      3.35 o 
  -3   1  14        7.57        7.53      2.53 o 
  -2   1  14      128.92      132.67      7.11 o 
  -1   1  14       22.52       25.35      2.79 o 
   0   1  14      132.81      139.57      5.69 o 
   1   1  14        5.44        3.00      3.57 o 
   2   1  14       58.86       58.00      5.93 o 
   3   1  14       23.06       24.04      3.40 o 
   4   1  14       21.45       24.30      3.09 o 
   5   1  14       19.07       18.90      3.44 o 
   6   1  14       10.86        7.23      2.70 o 
   7   1  14        0.26       -4.22      4.22 o 
   8   1  14       23.96       29.40      4.05 o 
 -12   2  14        0.15        0.00      4.05 o 
 -11   2  14        0.01       -2.79      3.74 o 
 -10   2  14        0.00       -3.92      3.92 o 
  -9   2  14        6.29        7.84      3.05 o 
  -8   2  14        2.00       -1.48      4.31 o 
  -7   2  14      255.26      269.65     11.05 o 
  -6   2  14        2.95        7.75      2.70 o 
  -5   2  14      137.11      125.69      7.54 o 
  -4   2  14       34.67       40.08      4.79 o 
  -3   2  14       35.16       37.24      4.31 o 
  -2   2  14       33.28       33.24      3.31 o 
  -1   2  14        7.19        7.05      2.13 o 
   0   2  14       36.57       38.39      6.88 o 
   1   2  14       64.27       59.22      5.58 o 
   2   2  14      247.92      290.07     10.61 o 
   3   2  14        8.26       10.71      3.00 o 
   4   2  14       10.13        6.97      3.27 o 
   5   2  14       17.66       12.11      3.27 o 
   6   2  14        0.03        2.92      4.27 o 
   7   2  14        6.51        1.83      4.66 o 
   8   2  14        0.06       -0.48      4.92 o 
 -11   3  14        0.00        2.57      3.00 o 
 -10   3  14        8.88        7.19      3.40 o 
  -9   3  14       49.16       64.21      6.84 o 
  -8   3  14        3.39        3.40      4.18 o 
  -7   3  14        6.04        5.57      4.05 o 
  -6   3  14       30.94       40.55      5.14 o 
  -5   3  14       44.21       43.91      5.58 o 
  -4   3  14        1.25        0.00      3.48 o 
  -3   3  14        7.68        9.88      2.44 o 
  -2   3  14       19.30       13.59      2.87 o 
  -1   3  14       33.02       24.04      3.44 o 
   0   3  14      140.04      144.02      5.70 o 
   1   3  14       78.31       77.35      6.28 o 
   2   3  14       29.80       25.87      3.48 o 
   3   3  14      261.13      277.25     11.48 o 
   4   3  14      209.55      208.62     10.69 o 
   5   3  14       26.40       31.18      3.75 o 
   6   3  14       57.68       59.08      6.88 o 
   7   3  14       10.94        7.62      5.44 o 
   8   3  14       13.95       13.37      3.96 o 
 -10   4  14        5.68       -5.31      5.31 o 
  -9   4  14       36.54       34.32      4.44 o 
  -8   4  14      127.75      126.60      8.89 o 
  -7   4  14       50.02       45.61      4.62 o 
  -6   4  14       40.86       39.94      4.23 o 
  -5   4  14       95.82       72.92      6.54 o 
  -4   4  14        0.94       -0.74      3.40 o 
  -3   4  14       99.32       88.83      6.89 o 
  -2   4  14      219.23      205.69      9.82 o 
  -1   4  14       15.87       16.68      3.14 o 
   0   4  14        7.68        6.95      2.55 o 
   1   4  14      114.11      116.92      7.89 o 
   2   4  14       26.31       38.94      5.14 o 
   3   4  14        0.01       -0.78      4.27 o 
   4   4  14       37.14       42.82      5.92 o 
   5   4  14        2.78        2.70      5.40 o 
   6   4  14       54.14       61.86      7.67 o 
   7   4  14       26.38       58.27      6.97 o 
  -9   5  14       11.07        7.88      6.01 o 
  -8   5  14       10.89       12.54      3.27 o 
  -7   5  14        0.01       -2.26      4.44 o 
  -6   5  14       10.65       11.54      3.14 o 
  -5   5  14        8.19        5.40      3.31 o 
  -4   5  14        0.90        0.00      4.09 o 
  -3   5  14       10.23        5.97      5.27 o 
  -2   5  14       19.40       21.91      3.48 o 
  -1   5  14        8.09       13.54      3.18 o 
   0   5  14        4.17        2.73      3.19 o 
   1   5  14       35.14       39.81      5.31 o 
   2   5  14        0.86       -2.09      4.27 o 
   3   5  14        0.59       -2.18      4.18 o 
   4   5  14        9.96        6.14      4.79 o 
   5   5  14       22.54       13.89      4.53 o 
  -6   6  14        2.33        3.09      5.05 o 
  -5   6  14       57.51       65.04      8.41 o 
  -4   6  14        0.97       -1.83      4.40 o 
  -3   6  14        0.35       -0.91      4.53 o 
  -2   6  14        3.90        7.88      3.00 o 
  -1   6  14       20.19       22.69      4.01 o 
   0   6  14        6.10        5.29      3.76 o 
   1   6  14        8.98        3.88      4.62 o 
   2   6  14       11.82       13.59      3.40 o 
   3   6  14        7.48        8.14      5.66 o 
 -11   1  15        0.46        5.92      4.53 o 
 -10   1  15        0.29       -0.87      4.57 o 
  -9   1  15      105.60       99.64      7.67 o 
  -8   1  15       33.35       38.85      4.36 o 
  -7   1  15      120.45      125.52      7.93 o 
  -6   1  15       56.66       55.86      5.97 o 
  -5   1  15        3.04        4.79      3.40 o 
  -4   1  15      334.14      337.32     11.54 o 
  -3   1  15      259.18      237.95     10.00 o 
  -2   1  15       47.21       52.02      5.62 o 
  -1   1  15      273.83      299.02     10.40 o 
   0   1  15        0.00       -1.98      2.60 o 
   1   1  15       14.34       20.29      3.09 o 
   2   1  15       16.58       14.24      3.18 o 
   3   1  15      133.71      136.05      8.11 o 
   4   1  15        0.19        2.66      3.83 o 
   5   1  15        4.48       -1.57      4.01 o 
   6   1  15        1.91        0.87      3.83 o 
   7   1  15        9.55        4.18      3.66 o 
   8   1  15        6.22        5.01      5.57 o 
 -11   2  15       11.95       13.50      3.75 o 
 -10   2  15        0.00       -5.31      5.31 o 
  -9   2  15        6.82        7.97      5.23 o 
  -8   2  15        1.38        5.83      4.35 o 
  -7   2  15       52.08       50.01      5.97 o 
  -6   2  15        5.40        3.74      4.05 o 
  -5   2  15       19.86       20.43      3.22 o 
  -4   2  15        7.72       -0.65      3.53 o 
  -3   2  15       23.82       20.21      2.74 o 
  -2   2  15       28.74       35.19      4.70 o 
  -1   2  15       38.16       33.98      3.57 o 
   0   2  15        0.18        0.17      2.15 o 
   1   2  15      104.02      109.03      7.67 o 
   2   2  15        5.37        2.13      4.70 o 
   3   2  15        4.51        5.97      3.83 o 
   4   2  15        1.98        1.96      4.18 o 
   5   2  15        1.18        3.35      4.01 o 
   6   2  15        5.03        2.66      4.35 o 
   7   2  15        0.01        6.71      5.01 o 
 -10   3  15       13.47        6.49      5.49 o 
  -9   3  15        3.59        2.83      2.92 o 
  -8   3  15        0.09       -2.09      3.83 o 
  -7   3  15        0.86       -2.35      3.83 o 
  -6   3  15      124.53       90.64      7.72 o 
  -5   3  15       14.95       15.98      3.31 o 
  -4   3  15       82.01       64.72      6.06 o 
  -3   3  15      105.54       86.01      7.11 o 
  -2   3  15       17.84       15.98      2.66 o 
  -1   3  15       59.31       46.93      6.14 o 
   0   3  15       39.41       38.19      3.20 o 
   1   3  15       16.22       12.59      3.18 o 
   2   3  15        9.00       15.85      3.00 o 
   3   3  15        3.81        2.39      4.27 o 
   4   3  15       10.90       15.89      3.79 o 
   5   3  15        2.29        0.00      4.35 o 
   6   3  15        1.00       -2.31      4.53 o 
   7   3  15        2.98        7.05      5.27 o 
  -9   4  15        5.52        1.00      5.14 o 
  -8   4  15        7.72        7.40      3.70 o 
  -7   4  15       13.11        2.74      5.01 o 
  -6   4  15       53.48       50.36      6.97 o 
  -5   4  15       24.98       23.04      3.83 o 
  -4   4  15       10.12       15.02      3.14 o 
  -3   4  15        4.39        9.84      3.00 o 
  -2   4  15        6.24        3.96      5.01 o 
  -1   4  15       69.29       54.51      6.36 o 
   0   4  15       55.80       53.83      3.69 o 
   1   4  15        0.50        0.39      4.22 o 
   2   4  15        6.66       10.89      3.44 o 
   3   4  15       14.06       13.67      3.09 o 
   4   4  15       44.46       44.48      4.49 o 
   5   4  15       25.32       28.40      4.01 o 
   6   4  15        1.95       -6.14      6.14 o 
  -8   5  15        0.65       -5.14      5.14 o 
  -7   5  15       48.27       58.59      7.32 o 
  -6   5  15       39.94       29.05      4.62 o 
  -5   5  15       19.58       14.33      3.92 o 
  -4   5  15       16.85       15.81      3.22 o 
  -3   5  15        1.78       -3.92      3.92 o 
  -2   5  15        9.75       10.19      3.27 o 
  -1   5  15       16.96        8.36      5.10 o 
   0   5  15       11.31       12.38      2.44 o 
   1   5  15       15.82       14.24      3.48 o 
   2   5  15        0.20        3.70      2.87 o 
   3   5  15        0.13       -3.22      4.48 o 
   4   5  15        7.45       12.98      3.31 o 
  -5   6  15       40.67       40.29      5.05 o 
  -4   6  15        9.39        9.28      5.66 o 
  -3   6  15        2.07        4.05      4.70 o 
  -2   6  15        3.97        0.00      4.62 o 
  -1   6  15       15.92       16.59      3.44 o 
   0   6  15        0.63        0.88      3.34 o 
   1   6  15        0.21        4.57      4.75 o 
   2   6  15        0.87       -2.00      4.79 o 
 -11   0  16       10.28       22.34      3.57 o 
 -10   0  16       10.93       13.28      3.70 o 
  -9   0  16       36.84       35.54      4.79 o 
  -8   0  16      107.28      135.21      9.11 o 
  -7   0  16       60.17       50.24      6.23 o 
  -6   0  16        3.54        2.26      3.57 o 
  -5   0  16      136.70      128.51      7.94 o 
  -4   0  16        9.49        3.83      4.49 o 
  -3   0  16      517.04      524.69     14.45 o 
  -2   0  16      819.43      807.93     17.62 o 
  -1   0  16       15.34        8.75      2.83 o 
   0   0  16      111.54      105.07      5.27 o 
   1   0  16      680.07      757.62     17.42 o 
   2   0  16       61.35       81.61      7.45 o 
   3   0  16      263.31      240.62     11.22 o 
   4   0  16       39.92       44.95      6.23 o 
   5   0  16       58.51       73.58      6.80 o 
   6   0  16       97.54      112.14      8.59 o 
   7   0  16        1.98        2.92      4.31 o 
 -11   1  16       48.33       53.19      5.23 o 
 -10   1  16       11.85       15.11      3.88 o 
  -9   1  16       24.69        9.41      6.05 o 
  -8   1  16        0.80       -4.62      4.62 o 
  -7   1  16       10.04        6.01      4.22 o 
  -6   1  16       22.26       19.25      3.35 o 
  -5   1  16      209.59      207.03      9.95 o 
  -4   1  16       84.63       86.12      7.19 o 
  -3   1  16      207.84      211.63     10.04 o 
  -2   1  16      357.18      366.09     11.98 o 
  -1   1  16        8.85       12.11      3.22 o 
   0   1  16       44.71       45.04      4.02 o 
   1   1  16       41.15       53.54      5.97 o 
   2   1  16        1.14       -2.13      3.96 o 
   3   1  16        0.71       -0.74      4.31 o 
   4   1  16       45.09       39.38      4.18 o 
   5   1  16       14.85       16.50      3.70 o 
   6   1  16        1.63        3.22      4.35 o 
   7   1  16        1.37       -0.96      4.48 o 
 -11   2  16        6.79       21.95      3.70 o 
 -10   2  16        2.41       -0.91      4.79 o 
  -9   2  16        8.78        7.40      4.92 o 
  -8   2  16       53.12       50.88      6.40 o 
  -7   2  16       10.73       10.19      3.22 o 
  -6   2  16        0.06        0.39      4.05 o 
  -5   2  16       39.15       47.83      5.71 o 
  -4   2  16        0.13        1.87      3.40 o 
  -3   2  16       14.34       13.94      3.00 o 
  -2   2  16       18.82       16.64      3.01 o 
  -1   2  16       24.50       22.52      3.44 o 
   0   2  16        0.33       -2.48      2.48 o 
   1   2  16       76.06       65.98      7.63 o 
   2   2  16       39.62       39.64      4.27 o 
   3   2  16        5.12        4.01      4.09 o 
   4   2  16       23.82       28.13      3.44 o 
   5   2  16        1.34        2.22      4.05 o 
   6   2  16        2.08        1.87      4.27 o 
   7   2  16        0.41        2.05      5.05 o 
 -10   3  16       41.03       46.56      5.36 o 
  -9   3  16       23.73       18.64      3.88 o 
  -8   3  16        3.46        6.97      4.31 o 
  -7   3  16        0.87        1.35      4.27 o 
  -6   3  16        9.12        1.70      4.70 o 
  -5   3  16        4.21        1.65      3.96 o 
  -4   3  16       20.80       20.51      3.09 o 
  -3   3  16       28.00       21.17      3.35 o 
  -2   3  16       11.23        1.52      4.27 o 
  -1   3  16       51.13       52.98      6.14 o 
   0   3  16       46.85       50.75      4.42 o 
   1   3  16        0.79        3.57      4.18 o 
   2   3  16        2.63       10.84      2.92 o 
   3   3  16        0.35       -3.70      4.31 o 
   4   3  16        0.02       -4.14      4.14 o 
   5   3  16        2.11        0.96      4.35 o 
   6   3  16       38.95       39.85      4.70 o 
  -9   4  16       54.68       71.53      7.67 o 
  -8   4  16       22.73       25.48      4.22 o 
  -7   4  16       21.27       21.78      4.05 o 
  -6   4  16        0.03       -4.79      4.79 o 
  -5   4  16       22.79       22.08      3.53 o 
  -4   4  16        6.20        5.66      3.57 o 
  -3   4  16       58.52       66.05      6.40 o 
  -2   4  16       53.64       47.79      4.40 o 
  -1   4  16        8.45       -0.78      4.44 o 
   0   4  16      219.16      209.12      7.75 o 
   1   4  16      119.17      129.73      9.15 o 
   2   4  16       55.27       72.01      7.71 o 
   3   4  16        1.80       -1.35      4.27 o 
   4   4  16        4.91        1.92      4.96 o 
   5   4  16        4.90        4.05      5.57 o 
  -7   5  16        1.35        5.23      4.92 o 
  -6   5  16        8.17        5.57      5.66 o 
  -5   5  16       19.05       14.28      3.96 o 
  -4   5  16        2.37        2.92      4.75 o 
  -3   5  16       37.36       33.36      4.01 o 
  -2   5  16        4.75       10.06      3.09 o 
  -1   5  16        0.39       -1.79      4.35 o 
   0   5  16        8.85       10.74      2.37 o 
   1   5  16       12.12       14.07      3.66 o 
   2   5  16        0.82        1.00      4.53 o 
   3   5  16        0.65        1.00      5.01 o 
  -4   6  16       16.13       12.67      4.27 o 
  -3   6  16        3.83        9.01      3.66 o 
  -2   6  16       29.77       29.83      5.14 o 
  -1   6  16        1.54        1.57      5.49 o 
   0   6  16        1.54        0.79      3.58 o 
 -10   1  17       23.46       28.83      4.40 o 
  -9   1  17       14.92       14.15      4.05 o 
  -8   1  17       41.49       50.57      6.36 o 
  -7   1  17       16.80       19.12      3.66 o 
  -6   1  17        8.67       10.76      3.09 o 
  -5   1  17       10.33        9.41      3.14 o 
  -4   1  17       22.15       25.09      3.27 o 
  -3   1  17        6.88       11.89      3.05 o 
  -2   1  17        3.47        0.39      4.44 o 
  -1   1  17       66.44       66.45      6.32 o 
   0   1  17       34.12       26.23      3.08 o 
   1   1  17      133.13      131.81      8.63 o 
   2   1  17        7.29        5.53      5.05 o 
   3   1  17        0.39       -4.40      4.62 o 
   4   1  17        4.48        0.87      4.66 o 
   5   1  17        0.62        2.31      4.75 o 
   6   1  17       12.65        4.88      5.79 o 
 -10   2  17        1.19        3.61      5.23 o 
  -9   2  17        4.50        6.84      4.35 o 
  -8   2  17        3.61        3.70      4.83 o 
  -7   2  17        0.73        3.53      4.09 o 
  -6   2  17       14.43        9.93      3.48 o 
  -5   2  17        9.23        9.80      2.79 o 
  -4   2  17       67.41       50.76      6.49 o 
  -3   2  17       32.78       39.55      5.23 o 
  -2   2  17        0.64        1.92      3.96 o 
  -1   2  17       31.89       24.04      3.48 o 
   0   2  17       57.20       67.33      4.89 o 
   1   2  17        3.96       -1.92      4.49 o 
   2   2  17       17.24       16.85      3.31 o 
   3   2  17        0.11       -2.05      4.31 o 
   4   2  17        0.45        3.83      2.61 o 
   5   2  17        6.13        3.31      5.23 o 
   6   2  17        5.95        9.80      3.09 o 
  -9   3  17        0.12        0.00      4.57 o 
  -8   3  17        6.25        0.48      4.96 o 
  -7   3  17        1.33       -4.88      4.88 o 
  -6   3  17        0.01        4.48      3.92 o 
  -5   3  17        7.96        6.75      3.31 o 
  -4   3  17        8.52       -0.39      4.18 o 
  -3   3  17       26.93       40.20      5.49 o 
  -2   3  17       14.83       17.25      3.75 o 
  -1   3  17       18.53       10.67      3.66 o 
   0   3  17       32.49       34.08     10.43 o 
   1   3  17        5.02       -4.92      4.92 o 
   2   3  17       26.44       30.14      4.36 o 
   3   3  17        0.02       -4.66      4.66 o 
   4   3  17        0.57       -2.74      3.88 o 
   5   3  17        7.71       12.98      3.74 o 
  -8   4  17        3.01        2.35      3.31 o 
  -7   4  17        5.25        7.53      3.66 o 
  -6   4  17        1.36        6.31      3.79 o 
  -5   4  17        3.16        2.35      4.31 o 
  -4   4  17        8.55        9.19      3.35 o 
  -3   4  17       14.42        4.05      4.75 o 
  -2   4  17        1.73       -4.48      4.48 o 
  -1   4  17       75.43       66.58      8.32 o 
   0   4  17        0.04       -3.57      3.57 o 
   1   4  17        4.01        7.14      3.14 o 
   2   4  17        0.28        2.35      4.31 o 
   3   4  17        6.78        3.44      5.23 o 
   4   4  17        1.96       -4.83      4.83 o 
  -6   5  17       30.61       49.91      6.58 o 
  -5   5  17        3.82        3.09      4.57 o 
  -4   5  17        7.35        7.10      5.01 o 
  -3   5  17        0.17       -5.09      5.09 o 
  -2   5  17        8.31        6.40      5.01 o 
  -1   5  17        0.34        1.48      4.88 o 
   0   5  17       34.41       35.34      3.24 o 
   1   5  17        0.12        0.00      4.27 o 
   2   5  17        1.27       -0.48      4.70 o 
 -10   0  18       21.38       29.40      4.44 o 
  -9   0  18        1.69        4.92      4.62 o 
  -8   0  18        0.15        2.79      4.44 o 
  -7   0  18       72.54       69.98      7.49 o 
  -6   0  18        9.89       11.98      3.27 o 
  -5   0  18       16.68       21.86      3.14 o 
  -4   0  18        8.99        6.01      4.35 o 
  -3   0  18       20.67       21.69      3.53 o 
  -2   0  18       23.14       24.65      3.31 o 
  -1   0  18       34.98       36.11      3.70 o 
   0   0  18      221.20      222.64      7.98 o 
   1   0  18       43.46       40.08      4.44 o 
   2   0  18       97.44       96.97      8.37 o 
   3   0  18       35.36       46.26      6.19 o 
   4   0  18       12.52       19.42      3.79 o 
   5   0  18        8.60       15.68      4.05 o 
   6   0  18       10.22       17.68      4.05 o 
 -10   1  18       10.17        7.36      6.10 o 
  -9   1  18       30.93       35.80      4.83 o 
  -8   1  18       36.85       52.97      4.75 o 
  -7   1  18       40.12       47.35      6.32 o 
  -6   1  18        2.63        0.00      3.57 o 
  -5   1  18       15.00       15.72      3.44 o 
  -4   1  18        0.08       -4.01      4.01 o 
  -3   1  18        3.65        2.39      3.92 o 
  -2   1  18       45.43       45.61      4.57 o 
  -1   1  18        0.29       -4.62      4.62 o 
   0   1  18      275.01      316.62      9.25 o 
   1   1  18      186.68      188.23     10.86 o 
   2   1  18        0.80       -2.87      4.22 o 
   3   1  18       21.89       26.09      4.05 o 
   4   1  18        6.05        3.22      4.70 o 
   5   1  18       11.57       17.33      3.53 o 
  -9   2  18        9.82        6.66      6.05 o 
  -8   2  18        1.09       -0.91      4.83 o 
  -7   2  18        3.61       -0.44      4.35 o 
  -6   2  18        8.47        3.14      4.70 o 
  -5   2  18        0.33        5.66      3.40 o 
  -4   2  18       10.23       12.72      3.57 o 
  -3   2  18        2.18        4.96      4.05 o 
  -2   2  18       46.27       48.66      6.45 o 
  -1   2  18        5.77        5.79      4.88 o 
   0   2  18       29.57       41.19      3.22 o 
   1   2  18       41.79       47.26      4.53 o 
   2   2  18        6.28        6.18      4.62 o 
   3   2  18        9.63        0.00      3.57 o 
   4   2  18        1.22        5.97      2.96 o 
   5   2  18        1.10        1.52      3.00 o 
  -8   3  18       15.54       15.68      3.57 o 
  -7   3  18        0.10        2.96      4.66 o 
  -6   3  18        0.01        0.48      3.88 o 
  -5   3  18        1.18       -0.87      3.74 o 
  -4   3  18        5.11        7.40      3.27 o 
  -3   3  18        0.02       -0.39      3.79 o 
  -2   3  18       63.98       60.52      7.19 o 
  -1   3  18       56.30       65.87      6.97 o 
   0   3  18        7.84        0.87      3.34 o 
   1   3  18       10.07        4.53      4.66 o 
   2   3  18        3.81        3.48      3.09 o 
   3   3  18        1.00        1.92      4.96 o 
   4   3  18        0.01        5.05      4.57 o 
  -7   4  18        0.94       -4.44      4.44 o 
  -6   4  18        2.35        2.57      4.83 o 
  -5   4  18       18.07       22.38      3.96 o 
  -4   4  18        2.43       10.23      3.00 o 
  -3   4  18        0.75       -4.70      4.70 o 
  -2   4  18        1.44        6.62      4.70 o 
  -1   4  18        0.00        0.00      4.40 o 
   0   4  18        3.65        6.19      3.66 o 
   1   4  18        1.15        1.96      4.27 o 
   2   4  18       50.55       72.66      8.15 o 
   3   4  18        8.62        3.09      4.57 o 
  -4   5  18        5.16        3.48      3.53 o 
  -3   5  18        3.97       -3.92      5.05 o 
  -2   5  18        9.84        8.32      5.05 o 
  -1   5  18        0.15       -4.53      4.53 o 
   0   5  18        0.37       -2.73      3.68 o 
  -9   1  19       37.87       42.38      5.40 o 
  -8   1  19        0.56        0.48      4.44 o 
  -7   1  19       12.13       11.98      4.09 o 
  -6   1  19        0.06        3.70      3.27 o 
  -5   1  19        0.00        0.00      3.70 o 
  -4   1  19       59.56       56.68      6.71 o 
  -3   1  19        2.26        1.31      4.14 o 
  -2   1  19       80.54       81.88      7.80 o 
  -1   1  19       40.96       42.82      5.92 o 
   0   1  19       23.50       25.96      5.84 o 
   1   1  19       56.36       83.73      8.15 o 
   2   1  19      108.06      122.83      9.07 o 
   3   1  19        0.01        0.00      4.88 o 
   4   1  19       24.96       31.66      4.44 o 
  -8   2  19        2.70       -1.44      5.23 o 
  -7   2  19        0.23        6.40      4.05 o 
  -6   2  19       19.87       23.34      3.75 o 
  -5   2  19        1.43        1.39      4.48 o 
  -4   2  19        0.21        0.44      3.70 o 
  -3   2  19        0.15        0.44      3.96 o 
  -2   2  19       21.48       20.34      4.18 o 
  -1   2  19       51.85       51.45      6.88 o 
   0   2  19        7.93        8.71      3.26 o 
   1   2  19       35.67       41.25      4.88 o 
   2   2  19       13.08       15.11      3.40 o 
   3   2  19        0.95       -4.79      4.79 o 
   4   2  19        3.11        5.09      5.53 o 
  -7   3  19        6.37        3.14      5.40 o 
  -6   3  19        2.50       10.32      2.87 o 
  -5   3  19        0.26        2.92      4.14 o 
  -4   3  19        6.92        6.71      4.57 o 
  -3   3  19        2.34        4.70      5.36 o 
  -2   3  19        5.13        3.27      5.40 o 
  -1   3  19       33.88       37.72      4.66 o 
   0   3  19       11.99       14.32      2.77 o 
   1   3  19        4.12        2.92      4.88 o 
   2   3  19       18.44       27.09      4.22 o 
   3   3  19       16.35       24.43      3.88 o 
  -5   4  19        0.96       -1.00      4.62 o 
  -4   4  19        2.48       -4.88      4.88 o 
  -3   4  19        0.08       -4.70      4.70 o 
  -2   4  19        4.47       13.06      3.18 o 
  -1   4  19        2.54        8.06      5.05 o 
   0   4  19       21.48       21.42      3.66 o 
   1   4  19        0.33       -3.96      4.96 o 
  -8   0  20       24.14       26.35      4.44 o 
  -7   0  20       57.71       74.19      8.58 o 
  -6   0  20        0.00        0.96      3.61 o 
  -5   0  20       36.91       41.90      4.66 o 
  -4   0  20        1.79        2.31      4.88 o 
  -3   0  20        1.59        4.53      4.27 o 
  -2   0  20        0.02        3.18      3.88 o 
  -1   0  20        0.02        6.36      4.05 o 
   0   0  20       11.51        5.29      3.68 o 
   1   0  20        8.85        7.75      3.79 o 
   2   0  20       42.62       42.78      4.79 o 
   3   0  20       67.93       85.66      8.37 o 
  -8   1  20        0.85        0.52      4.70 o 
  -7   1  20        1.24       -2.35      4.96 o 
  -6   1  20        0.09        2.92      3.96 o 
  -5   1  20        2.66        6.66      4.57 o 
  -4   1  20       32.96       36.33      4.40 o 
  -3   1  20        9.95        7.79      3.35 o 
  -2   1  20        9.30        5.97      4.79 o 
  -1   1  20        0.01       -5.01      5.01 o 
   0   1  20        1.19       -0.41      3.56 o 
   1   1  20       16.36       18.03      4.49 o 
   2   1  20        8.79        9.80      5.92 o 
   3   1  20       80.99      117.04      9.59 o 
  -7   2  20       25.97       33.19      4.92 o 
  -6   2  20        3.45        3.53      4.96 o 
  -5   2  20       27.49       39.63      4.66 o 
  -4   2  20       23.50       30.57      4.05 o 
  -3   2  20        1.40        9.97      2.92 o 
  -2   2  20        0.12       -0.44      4.35 o 
  -1   2  20        0.28       -5.18      5.18 o 
   0   2  20       75.87       91.72      6.18 o 
   1   2  20        1.54       -1.39      4.96 o 
   2   2  20        1.53       -5.36      5.36 o 
  -6   3  20        6.61        4.27      5.88 o 
  -5   3  20        1.60       -2.92      4.75 o 
  -4   3  20        0.85        2.05      4.05 o 
  -3   3  20        0.69        1.48      3.79 o 
  -2   3  20       30.65       32.62      4.75 o 
  -1   3  20       17.98       21.73      4.31 o 
   0   3  20       12.87        8.73      5.42 o 
   1   3  20        6.95        2.57      5.18 o 
  -7   1  21       14.21       16.11      4.44 o 
  -6   1  21       15.84        7.27      5.88 o 
  -5   1  21        6.81       12.93      3.35 o 
  -4   1  21       22.99       28.83      4.57 o 
  -3   1  21       11.90       13.50      3.61 o 
  -2   1  21        1.81       -1.87      4.44 o 
  -1   1  21        1.46        3.44      4.83 o 
   0   1  21        0.94       -0.63      4.11 o 
   1   1  21        1.67        7.88      3.57 o 
  -6   2  21        5.78        9.93      3.88 o 
  -5   2  21        0.56       -2.44      4.35 o 
  -4   2  21        1.02        2.05      5.14 o 
  -3   2  21        1.91        7.10      4.35 o 
  -2   2  21        3.17        1.52      5.01 o 
  -1   2  21       49.63       51.75      6.45 o 
   0   2  21       23.58       18.53      3.18 o 
   1   2  21       35.07       29.05      4.75 o 
  -3   3  21        0.35       -5.23      5.23 o 
                                                 
